# Supplementary material for: Predictability of infectious disease outbreak severity: Chikungunya as a case study
Source: Sci Adv. 2025 Oct 3;11(40):eadt5419. doi: 10.1126/sciadv.adt5419 (PMC12494021; doi:10.1126/sciadv.adt5419)
Supplement: Supplementary file 2 — Data S1 and S2 [file sciadv.adt5419_data_s1_and_s2.zip]

Archive with 2 entries (2 files):
- adt5419_data_s1.csv
- adt5419_data_s2.csv
