# Supplementary material for: Predictability of infectious disease outbreak severity: Chikungunya as a case study
Source: Sci Adv. 2025 Oct 3;11(40):eadt5419. doi: 10.1126/sciadv.adt5419 (PMC12494021; doi:10.1126/sciadv.adt5419)
Supplement: Supplementary file 2 — Data S1 and S2 [file sciadv.adt5419_data_s1_and_s2.zip › adt5419_data_s1.csv]

outbreak_code	outbreak	region	adm0	adm1	adm2	adm3	year	study	ref_number	map	longitude	latitude	pop_size	houses	mean_house_size	area	density	mean_dist_to_nearest_house	houses_within_100m	vector_species	lineage	prior_immunity	has_duration	has_peak_time	has_peak_size	has_household_level	has_serology	cases	attack_rate	duration	peak_time	has_start	has_end	start_year	start_month	final_year	final_month	temp_mean	temp_min	temp_max	temp_start	temp_lag-1	temp_lag1	temp_lag2	temp_lag3	temp_lag4	temp_lag5	temp_lag6	temp_lag7
BGD-01	bangladesh-char-kushai	S.E. Asia	Bangladesh	Dhaka division	Dohar sub-district	Char Kushai village	2011	Khatun et al. (2015)	122	bangladesh-char-kushai	90.09340191	23.63261915	3840	897	4.280936455	1.04E+06	0.00369121	18.313978	21.92753623	Ae. albopictus	IOL	TRUE	1	0	0	1	0	1106	0.287760417	NaN	NaN	TRUE	FALSE	2011	7	-1	-1	25.8425	17.525	29.02	28.54	28.85	28.82	29	29.02	28.735	26.475	21.63	17.525
BGD-02	bangladesh-palpara	S.E. Asia	Bangladesh	Dhaka division	Ghataila sub-district	Palpara village	2012	Salje et al. (2016)	32	bangladesh-palpara	90	24.5	1933	460	4.202173913	480000	0.004027083	15.37395	33.66956522	Ae. aegypti	IOL	TRUE	1	1	1	0	0	364	0.188308329	183	130	TRUE	TRUE	2012	5	2012	11	24.86958333	15.975	28.975	28.645	28.585	28.845	26.55	25.63	19.61	15.975	19.02	22.495
BRB	barbados-bridgetown	Americas	Barbados	Saint Michael Parish	#NA	Bridgetown City	2014	Kumar et al. (2017)	123	barbados-bridgetown	-59.59854787	13.10200496	85699	29551	2.900037224	3.09E+07	0.002773933	16.185532	31.25406924	Ae. aegypti	Asian	FALSE	1	1	1	0	0	8774	0.102370146	183	106	TRUE	TRUE	2014	6	2014	11	27.06708333	25.78	27.94	27.375	27.49	27.61	27.155	26.675	25.92	25.78	27.035	26.82
BTN-01	bhutan-samtse-district	S.E. Asia	Bhutan	Samtse District	#NA	#NA	2012	Wangchuk et al. (2013)	124	bhutan-samtse-district	89.15877333	26.90353229	58898	14365	4.10010442	2.68E+06	0.021946708	13.142832	108.6058475	Ae. aegypti	ECSA	TRUE	0	0	0	0	0	90	0.001528065	NaN	NaN	TRUE	FALSE	2012	6	-1	-1	17.38666667	9.365	22	21.815	22	21.805	20.28	17.845	16.11	12.65	9.365	13.02
BTN-02	bhutan-thimphu-district	S.E. Asia	Bhutan	Thimphu District	#NA	#NA	2012	Wangchuk et al. (2013)	124	bhutan-thimphu-district	89.63883049	27.47746301	130552	31084	4.199974263	1.52E+07	0.008561799	8.161059	338.8288509	Ae. aegypti	ECSA	TRUE	0	0	0	0	0	77	0.000582144	NaN	NaN	TRUE	FALSE	2012	6	-1	-1	12.56958333	3.35	18.485	18.485	18.31	18.125	16.07	13.08	10.71	6.85	3.35	7.145
BRA-01	brazil-alto-do-cemiterio	Americas	Brazil	Bahia State	Riachao do Jacuipe Subdistrict	#NA	2015	Dias et al. (2018)	125	brazil-alto-do-cemiterio	-39.38415138	-11.80544949	35496	12240	2.9	3.58E+06	0.009914432	8.140909	128.8838235	Ae. aegypti	ECSA	FALSE	0	0	0	0	0	1536	0.043272481	91	NaN	TRUE	TRUE	2015	9	2015	11	24.77083333	21.53	27.47	25.03	27.35	24.3	21.53	21.8	21.88	23.45	25.75	26.55
BRA-02	brazil-chapada	Americas	Brazil	Bahia State	Riachao do Jacuipe Subdistrict	Chapada village	2014	Cunha et al. (2017)	44	brazil-chapada	-39.37909323	-11.66927203	2385	523	4.560229446	157376.0704	0.015154782	9.725668	47.93307839	Ae. aegypti	ECSA	FALSE	1	1	1	0	1	90	0.037735849	396	335	TRUE	TRUE	2014	9	2015	10	23.80291667	21.39	25.76	23.9	24.41	23.24	21.54	21.39	22.35	23.295	25.76	25.59
BRA-03	brazil-coutos	Americas	Brazil	Bahia State	Salvador Municipality	Coutos Neighborhood	2017	Tauro et al. (2019)	39	brazil-coutos	-38.47752778	-12.85890278	662	230	2.87826087	18089.2035	0.036596415	5.095795	96.11304348	Ae. aegypti	ECSA	FALSE	1	1	1	1	0	51	0.075528701	71	30	TRUE	TRUE	2017	3	2017	5	25.35833333	23.15	27.25	26.45	25.4	27.25	27	26.65	26.3	25.45	24.65	23.7
KHM	cambodia-trapeang-roka	W. Pacific	Cambodia	Kampong Speu Province	#NA	Trapeang Roka Village	2012	Ly et al. (2015)	126	cambodia-trapeang-roka	104.333	11.5	695	134	5.186567164	38125	0.018229508	8.97575	49.53731343	Ae. aegypti	IOL	TRUE	1	1	1	0	1	226	0.324705882	48	41	TRUE	TRUE	2012	1	2012	2	28.41833333	27.145	30.13	28.2	29.595	27.145	28.295	28.23	27.93	27.355	28.225	28.22
CHN	china-xincun	W. Pacific	China	Guangdong Province	Dongguan	Xincun Community, Wanjian District	2010	Qiaoli et al. (2012)	63	china-xincun	113.677563	23.04626641	11000	3929	2.799694579	3.24E+06	0.003390116	14.661673	35.95189616	Ae. albopictus	ECSA	FALSE	1	1	1	1	0	253	0.023	39	33	TRUE	TRUE	2010	8	2010	9	22.43625	14.92	29.37	27.775	23.83	28.995	29.37	26.54	25.68	20.345	19.325	16.575
COL-01	colombia-calarca	Americas	Colombia	Quindio Department	Calarca Municipality	#NA	2014	Rodriguez-Morales et al. (2016)	105	colombia-calarca	-75.6559177	4.510765766	77398	26689	2.899996253	6.27E+06	0.012337315	9.276767	134.0470231	Ae. aegypti	Asian	FALSE	0	0	0	0	0	106	0.001369544	NaN	NaN	TRUE	FALSE	2014	11	-1	-1	20.16458333	19.465	20.77	20.21	20.235	19.615	19.465	20.31	20.265	20.77	20.135	19.97
COL-02	colombia-la-dorada	Americas	Colombia	Caldas Department	La Dorada Municipality	#NA	2014	Rodriguez-Morales et al. (2016)	105	colombia-la-dorada	-74.67924736	5.456989007	76769	25590	2.999960922	7.61E+06	0.010090441	10.34099	105.665338	Ae. aegypti	Asian	FALSE	0	0	0	0	0	2061	0.026833748	NaN	NaN	TRUE	FALSE	2014	11	-1	-1	28.53916667	27.77	29.365	28.25	28.535	27.88	27.77	28.9	29.255	29.365	28.88	28.1
COL-03	colombia-la-tebaida	Americas	Colombia	Quindio Department	La Tebaida Municipality	#NA	2015	Rodriguez-Morales et al. (2016)	105	colombia-la-tebaida	-75.79067725	4.453232271	42141	13169	3.200015187	3.64E+06	0.011582661	9.798079	103.3420153	Ae. aegypti	Asian	FALSE	0	0	0	0	0	336	0.007949503	NaN	NaN	TRUE	FALSE	2015	1	-1	-1	23.08041667	22.4	23.865	23.275	22.96	23.03	23.04	22.4	22.48	23.535	23.865	23.655
COL-04	colombia-la-virginia	Americas	Colombia	Risaralda Department	La Virginia Municipality	#NA	2014	Rodriguez-Morales et al. (2016)	105	colombia-la-virginia	-75.88145513	4.89824519	31999	11034	2.900036252	1.84E+06	0.017346983	7.1029487	174.1783578	Ae. aegypti	Asian	FALSE	0	0	0	0	0	492	0.01534423	NaN	NaN	TRUE	FALSE	2014	11	-1	-1	24.06958333	23.52	24.44	24.02	24.055	23.59	23.52	24.22	24.32	24.44	24.15	23.815
COL-05	colombia-morroa	Americas	Colombia	Sucre Deparment	Morroa Municipality	#NA	2014	Rodriguez-Morales et al. (2015)	106	colombia-morroa	-75.30566357	9.343497387	14263	3962	3.59994952	2.55E+06	0.005592898	17.157673	34.47955578	Ae. aegypti	Asian	FALSE	0	0	0	0	0	51	0.003505574	NaN	NaN	TRUE	FALSE	2014	9	-1	-1	28.38666667	27.565	29.185	27.565	27.88	28.065	28.275	28.94	28.575	28.04	29.185	29.01
COL-06	colombia-quimbaya	Americas	Colombia	Quindio Department	Quimbaya Municipality	#NA	2014	Rodriguez-Morales et al. (2016)	105	colombia-quimbaya	-75.77388706	4.619189557	34902	12035	2.900041545	3.12E+06	0.011187461	9.540746	103.3154134	Ae. aegypti	Asian	FALSE	0	0	0	0	0	97	0.00277921	NaN	NaN	TRUE	FALSE	2014	11	-1	-1	22.21833333	21.59	22.8	22.17	22.27	21.625	21.59	22.34	22.47	22.8	22.245	21.995
COL-07	colombia-sjdb	Americas	Colombia	Sucre Deparment	San Juan de Betulia Municipality	#NA	2014	Rodriguez-Morales et al. (2015)	106	colombia-sjdb	-75.2336622	9.28074453	12529	3480	3.600287356	2.39E+06	0.005245144	19.355751	39.42241379	Ae. aegypti	Asian	FALSE	0	0	0	0	0	173	0.013728151	NaN	NaN	TRUE	FALSE	2014	9	-1	-1	28.58708333	27.8	29.43	27.8	28.105	28.27	28.425	29.075	28.725	28.25	29.43	29.265
COL-08	colombia-tolu	Americas	Colombia	Sucre Deparment	Tolu Municipality	#NA	2014	Rodriguez-Morales et al. (2015)	106	colombia-tolu	-75.57504449	9.529458945	32731	8846	3.700090436	3.95E+06	0.008280444	13.123077	64.5385485	Ae. aegypti	Asian	FALSE	0	0	0	0	0	1233	0.037640158	NaN	NaN	TRUE	FALSE	2014	9	-1	-1	28.76125	27.99	29.58	27.99	28.42	28.53	28.755	29.295	29.095	28.515	29.58	29.17
COL-09	colombia-victoria	Americas	Colombia	Caldas Department	Victoria Municipality	#NA	2015	Rodriguez-Morales et al. (2016)	105	colombia-victoria	-74.88895648	5.365296477	8415	3005	2.800332779	1.15E+06	0.007332763	24.023346	57.4359401	Ae. aegypti	Asian	FALSE	0	0	0	0	0	109	0.012834225	NaN	NaN	TRUE	FALSE	2015	1	-1	-1	26.4825	25.9	27.585	26.51	26.26	26.31	26.18	25.98	25.9	27.025	27.585	27.14
COL-10	colombia-viterbo	Americas	Colombia	Caldas Department	Viterbo Municipality	#NA	2014	Rodriguez-Morales et al. (2016)	105	colombia-viterbo	-75.86931392	5.05513473	12488	4163	2.999759789	1.63E+06	0.007651366	13.299834	68.35142926	Ae. aegypti	Asian	FALSE	0	0	0	0	0	70	0.005605381	NaN	NaN	TRUE	FALSE	2014	11	-1	-1	23.66125	23.135	24.02	23.645	23.645	23.255	23.135	23.74	23.81	23.93	23.73	23.425
DMA	dominica	Americas	Dominica	#NA	#NA	#NA	2013	Ahmed et al. (2015)	127	dominica	-61.37941279	15.41272895	71401	25500	2.800039216	1.96E+07	0.003650948	14.998076	36.88823529	Ae. aegypti	Asian	FALSE	1	1	1	0	0	3556	0.049795027	315	98	TRUE	TRUE	2013	11	2014	9	24.58958333	22.85	25.915	23.64	22.975	24.795	25.675	25.915	25.81	25.44	25.27	25.025
DOM-01	dr-la-romana	Americas	Dominican Republic	La Romana Province	La Romana municipality	La Romana City	2014	Langsjoen et al. (2016)	128	dr-la-romana	-68.95841168	18.42373516	137149	40338	3.399995042	2.77E+07	0.004946768	13.324078	47.52992216	Ae. aegypti	Asian	FALSE	1	0	0	0	0	195	0.00141452	NaN	NaN	TRUE	FALSE	2014	1	-1	-1	27.12291667	25.765	28.53	25.955	26.02	25.765	25.895	27.035	27.91	28.03	28.095	28.53
DOM-02	dr-nigua	Americas	Dominican Republic	San Cristobal Province	San Gregorio de Nigua Municipality	#NA	2014	Pimental et al. (2014)	129	dr-nigua	-70.05027985	18.38397885	21150	5875	3.6	1.90E+06	0.011111643	9.060506	84.52238298	Ae. aegypti	Asian	FALSE	0	0	0	0	0	767	0.036264775	NaN	NaN	TRUE	FALSE	2014	1	-1	-1	26.98791667	25.53	28.255	25.75	25.875	25.53	25.83	26.95	27.68	27.955	27.98	28.19
GAB-01	gabon-franceville	Africa	Gabon	Haut-Ogooue Province	Mpassa Department	Franceville City	2010	Caron et al. (2012)	130	gabon-franceville	13.58832772	-1.625357587	98418	24004	4.100066656	2.81E+07	0.003498574	17.598555	24.7896184	Ae. albopictus	ECSA	TRUE	1	1	1	0	0	882	0.008961775	69	30	TRUE	TRUE	2010	4	2010	6	25.92416667	24.3	27.24	26.41	25.15	27.24	27.12	27.07	25.99	25.65	26	26.16
GAB-02	gabon-koulamoutou	Africa	Gabon	Ogooue-Lolo Province	Lolo Bouenguidi Department	Koulamoutou Town	2010	Caron et al. (2012)	130	gabon-koulamoutou	12.46541782	-1.139262828	22832	5569	4.099838391	9.02E+06	0.002531838	21.089975	18.27275992	Ae. albopictus	ECSA	TRUE	0	0	0	0	0	64	0.002803083	69	NaN	TRUE	TRUE	2010	4	2010	6	25.95583333	24.02	27.3	26.35	25.06	27.11	27.3	27.13	26.16	25.8	26.14	26.41
GAB-03	gabon-lambarene	Africa	Gabon	Moyen-Ogooue Province	Ogooue et des Lacs Department	Lambarene Town	2008	Caron et al. (2012)	130	gabon-lambarene	10.23546408	-0.700649164	32384	7899	4.099759463	1.10E+07	0.002934598	19.364908	20.44195468	Ae. albopictus	ECSA	TRUE	0	0	0	0	0	81	0.002470356	274	NaN	TRUE	TRUE	2008	3	2008	11	26.49125	24.6	27.52	27.16	26.935	27.295	27.52	26.79	27.09	26.815	26.84	26.25
GAB-04	gabon-lastourville	Africa	Gabon	Ogooue-Lolo Province	Mouloundou Department	Lastourville Town	2008	Caron et al. (2012)	130	gabon-lastourville	12.72770921	-0.813824396	10014	2442	4.100737101	3.91E+06	0.002557917	21.094687	17.65683866	Ae. albopictus	ECSA	TRUE	0	0	0	0	0	63	0.006291192	274	NaN	TRUE	TRUE	2008	3	2008	11	25.16833333	23.55	26	25.57	25.56	25.83	26	25.2	25.44	25.44	25.81	25.15
GAB-05	gabon-libreville	Africa	Gabon	Estuarie Province	Libreville Department	Libreville City	2007	Caron et al. (2012)	130	gabon-libreville	9.45872363	0.397773423	99693	24315	4.10006169	7.30E+06	0.01365687	8.681596	101.322517	Ae. albopictus	ECSA	TRUE	0	0	0	0	0	267	0.002678222	121	NaN	TRUE	TRUE	2007	8	2007	11	26.90916667	25.385	28.135	26.23	26.39	25.665	25.385	26.03	27.695	27.97	28.135	27.91
GAB-06	gabon-moanda	Africa	Gabon	Haut-Ogooue Province	Lemboumbi-Leyou Department	Moanda Town	2010	Caron et al. (2012)	130	gabon-moanda	13.21846025	-1.552116611	52654	12842	4.100140165	1.22E+07	0.004304633	15.859577	30.85516275	Ae. albopictus	ECSA	TRUE	0	0	0	0	0	148	0.002791811	69	NaN	TRUE	TRUE	2010	4	2010	6	25.395	23.7	26.67	25.78	24.58	26.63	26.67	26.58	25.5	25.18	25.5	25.65
GRD	grenada	Americas	Grenada	#NA	#NA	#NA	2014	Macpherson et al. (2016)	131	grenada	-61.67335119	12.13531014	108781	36826	2.953918427	3.12E+07	0.003491445	15.911669	33.10769565	Ae. aegypti	Asian	FALSE	1	0	0	0	0	493	0.004532041	92	NaN	TRUE	TRUE	2014	6	2014	9	25.09541667	23.8	25.97	25.855	25.745	25.97	25.485	25.18	24.34	23.83	23.8	24.39
HND-01	honduras-aramecina	Americas	Honduras	Valle Department	Aramecina Municipalities	#NA	2015	Zambrano et al. (2017)	107	honduras-aramecina	-87.70762894	13.73651835	7308	1624	4.5	1.44E+06	0.005077348	20.618395	51.17241379	Ae. aegypti	Asian	FALSE	0	0	0	0	0	297	0.040503558	30.5	NaN	TRUE	TRUE	2015	11	2015	11	28.11	26.885	29.925	28.47	27.72	27.615	26.885	27.48	28.33	28.535	27.015	28.63
HND-02	honduras-caridad	Americas	Honduras	Valle Department	Caridad Municipalities	#NA	2015	Zambrano et al. (2017)	107	honduras-caridad	-87.68894222	13.81976645	3961	880	4.501136364	5.37E+07	7.37E-05	19.681082	26.93636364	Ae. aegypti	Asian	FALSE	0	0	0	0	0	191	0.048220146	30.5	NaN	TRUE	TRUE	2015	11	2015	11	26.62666667	25.79	28.265	26.85	25.95	26.3	25.79	26.335	26.89	27.08	25.86	27.135
HND-03	honduras-juticalpa	Americas	Honduras	Olancho Department	Juticalpa Municipality	#NA	2015	Zambrano et al. (2017)	107	honduras-juticalpa	-86.19250584	14.66071147	129875	30203	4.30006953	1.67E+07	0.007791806	13.140666	64.94146277	Ae. aegypti	Asian	FALSE	0	0	0	0	0	3919	0.030175168	30.5	NaN	TRUE	TRUE	2015	11	2015	11	25.69041667	23.27	27.525	24.715	23.27	25.08	25.64	26.555	26.48	26.2	26.415	27.525
HND-04	honduras-sadf	Americas	Honduras	Choluteca Department	San Antonio de Flores Municipality	#NA	2015	Zambrano et al. (2017)	107	honduras-sadf	-87.3537307	13.66172363	5455	1364	3.999266862	727939.0907	0.007493759	19.922	31.4941349	Ae. aegypti	Asian	FALSE	0	0	0	0	0	159	0.028964253	30.5	NaN	TRUE	TRUE	2015	11	2015	11	22.56708333	20.6	24.065	21.69	20.6	21.855	23.005	23.325	23.145	22.91	23.025	23.955
HND-05	honduras-san-juan	Americas	Honduras	La Paz Department	Santa Ana Municipality	San Juan City	2015	Zambrano et al. (2017)	107	honduras-san-juan	-87.69968713	13.9595314	12121	2474	4.899353274	264705.1239	0.045790576	8.693337	129.3872272	Ae. aegypti	Asian	FALSE	0	0	0	0	0	460	0.037868163	30.5	NaN	TRUE	TRUE	2015	11	2015	11	20.81958333	19.06	22.415	19.865	19.195	19.95	20.56	21.465	21.73	21.61	21.15	21.925
HND-06	honduras-santa-rita	Americas	Honduras	Santa Barbara Department	Santa Rita Municipalities	#NA	2015	Zambrano et al. (2017)	107	honduras-santa-rita	-88.25464469	14.78665138	4005	969	4.133126935	446689.8966	0.008965952	33.93264	26.72342621	Ae. aegypti	Asian	FALSE	0	0	0	0	0	209	0.052184769	30.5	NaN	TRUE	TRUE	2015	11	2015	11	27.61916667	25.35	29.13	26.83	25.35	26.78	27.295	28.665	28.79	28.49	28.1	28.97
HND-07	honduras-sfdo	Americas	Honduras	Santa Barbara Department	San Francisco de Ojuera Municipalities	#NA	2015	Zambrano et al. (2017)	107	honduras-sfdo	-88.22421297	14.70060348	7288	1763	4.133862734	2.07E+06	0.003524163	23.36184	36.85706183	Ae. aegypti	Asian	FALSE	0	0	0	0	0	233	0.03197	30.5	NaN	TRUE	TRUE	2015	11	2015	11	23.90416667	22.055	25.56	23.155	22.22	22.905	23.44	24.68	24.82	24.68	24.32	25.135
HND-08	honduras-srdc	Americas	Honduras	Copan Department	Santa Rosa de Copan Municipality	#NA	2015	Zambrano et al. (2017)	107	honduras-srdc	-88.77398471	14.77742637	63829	15568	4.100012847	8.50E+06	0.007506069	14.085856	44.2004111	Ae. aegypti	Asian	FALSE	0	0	0	0	0	1990	0.031177051	30.5	NaN	TRUE	TRUE	2015	11	2015	11	21.78041667	19.965	23.3	20.855	20	20.79	21.4	22.61	22.805	22.56	22.325	22.995
HND-09	honduras-svc	Americas	Honduras	Santa Barbara Department	San Vicente Centenario	#NA	2015	Zambrano et al. (2017)	107	honduras-svc	-88.28145418	14.89092438	3673	896	4.099330357	454961.9317	0.008073203	16.795965	37.08705357	Ae. aegypti	Asian	FALSE	0	0	0	0	0	893	0.24312551	30.5	NaN	TRUE	TRUE	2015	11	2015	11	26.36375	24.46	28.045	25.37	24.46	25.47	25.82	27.105	27.215	27.02	26.605	27.685
IND-01	india-adyanadka	S.E. Asia	India	Karnataka State	Dakshina Kannada District	Adyanadka Jurisdiction	2008	Manimunda et al. (2010)	71	india-adyanadka	75.10135355	12.69146714	13861	3000	4.620333333	4.93E+06	0.002811169	25.344187	12.91333333	Ae. albopictus	IOL	TRUE	1	1	1	0	1	2001	0.144289734	242	121	TRUE	TRUE	2008	1	2008	8	26.53208333	25.27	28.565	26.64	27.64	25.625	26.025	26.14	26.685	26.145	25.455	25.27
IND-02	india-andrott	S.E. Asia	India	Lakshadweep	Lakshadweep	Andrott Island	2006	Samuel et al. (2009)	42	india-andrott	73.67666639	10.81568198	11621	2039	5.699362433	86641.50463	0.134127403	4.269514	373.1687102	Ae. albopictus	IOL	TRUE	1	1	1	0	0	2816	0.242233887	21	10	TRUE	TRUE	2006	10	2006	11	26.80083333	25.81	27.87	26.845	27.12	26.4	25.81	26.025	26.345	26.33	27.87	27.835
IND-03	india-atmakur	S.E. Asia	India	Telangana state	Medak District	Atmakur village	2013	Uthappa et al. (2015)	132	india-atmakur	77.93563008	17.68444662	3839	893	4.298992161	2.13E+06	0.001798521	27.885462	13.78611422	Ae. albopictus	IOL	TRUE	1	1	0	0	0	459	0.119496855	47	17	TRUE	TRUE	2013	10	2013	11	26.47666667	20.82	34.245	22.77	20.82	25.4	26.135	25.85	25.265	27.44	34.245	31.65
IND-04	india-barpada	S.E. Asia	India	Odisha State	Bhadrak District	Barpada - village in Bhadrak Rural Subdistrict	2007	Dwibedi et al. (2011)	104	india-barpada	86.43835302	21.08257519	1732	345	5.020289855	2.62E+06	0.000660344	51.000244	4.391304348	Ae. albopictus	IOL	TRUE	1	0	0	0	0	88	0.050808314	NaN	NaN	TRUE	FALSE	2007	5	-1	-1	27.07916667	20.42	32.17	30.535	28.94	32.17	31.28	26.975	23.47	20.42	20.875	23.945
IND-05	india-bavi	S.E. Asia	India	Maharashtra state	Sholapur District	Bavi Village	2006	Chopra et al. (2012)	133	india-bavi	75.42778149	17.94346536	1450	337	4.302670623	1.13E+06	0.001281183	29.86467	9.908011869	Ae. albopictus	IOL	TRUE	1	0	0	0	0	620	0.427013423	74	NaN	TRUE	TRUE	2006	8	2006	10	26.98458333	22.885	32.29	26.47	26.62	26.05	26.265	27.98	32.205	32.29	28.34	26.23
IND-06	india-bolagarh	S.E. Asia	India	Odisha State	Khurda District	Bankoi (2) (Bolagad)	2007	Dwibedi et al. (2011)	104	india-bolagarh	85.27846881	20.19096767	85710	19643	4.363386448	6.60E+07	0.001299157	29.3284	11.15781703	Ae. albopictus	IOL	TRUE	1	0	0	0	0	80	0.00093338	NaN	NaN	TRUE	FALSE	2007	8	-1	-1	27.07333333	21.895	32.495	27.79	26.49	28.685	28.81	30.81	32.495	30.695	27.42	24.055
IND-07	india-dhamnagar	S.E. Asia	India	Odisha State	Bhadrak District	Dhamnagar Block	2007	Dwibedi et al. (2011)	104	india-dhamnagar	86.45667479	20.92864098	112699	22666	4.972160946	5.74E+07	0.001962186	2.113725	1715.669726	Ae. albopictus	IOL	TRUE	1	0	0	0	0	227	0.002005342	NaN	NaN	TRUE	FALSE	2007	8	-1	-1	26.94	20.945	31.615	28.66	26.935	29.15	28.89	30.28	31.615	30.98	27.45	23.735
IND-08	india-gowripet	S.E. Asia	India	Tamil Nadu	Avadi District	Gowripet Area	2006	Kaur et al. (2008)	134	india-gowripet	80.10595208	13.11672634	2649	679	3.901325479	116629.6785	0.022712915	6.4566903	145.2739323	Ae. aegypti	IOL	TRUE	0	1	0	0	0	576	0.217063043	NaN	51	TRUE	FALSE	2006	4	-1	-1	28.57583333	24.205	32.265	32.265	31.61	30.6	28.205	25.3	24.205	24.915	25.875	28.015
IND-09	india-kalpeni	S.E. Asia	India	Lakshadweep	Lakshadweep	Kalpeni Island	2006	Samuel et al. (2009)	42	india-kalpeni	73.65958305	10.15312516	4681	1089	4.298438935	31506.00168	0.148574867	2.6948714	473.6078972	Ae. albopictus	IOL	TRUE	1	1	1	0	0	3389	0.723776971	34	14	TRUE	TRUE	2006	10	2006	11	27.25166667	26.315	28.45	27.325	27.57	26.935	26.315	26.48	26.685	26.885	28.165	28.45
IND-10	india-keluapali	S.E. Asia	India	Odisha State	Ganjam District	Keluapali - village in Golanthara Block	2006	Dwibedi et al. (2011)	104	india-keluapali	84.8150224	19.21387891	1565	340	4.602941176	866415.0463	0.001806294	160.00182	1.311764706	Ae. albopictus	IOL	TRUE	1	0	0	0	0	71	0.044728435	NaN	NaN	TRUE	FALSE	2006	7	-1	-1	27.08458333	22.115	30.165	28.505	28.815	29.275	29.965	30.165	28.5	26.84	25.075	22.115
IND-11	india-mahakalapada	S.E. Asia	India	Odisha State	Kendrapara District	Mahakalapada Block (2)	2006	Dwibedi et al. (2011)	104	india-mahakalapada	86.6528192	20.43895312	116454	26405	4.410301079	2.37E+07	0.004916858	15.475002	36.47305435	Ae. albopictus	IOL	TRUE	1	0	0	0	0	752	0.006457485	NaN	NaN	TRUE	FALSE	2006	8	-1	-1	27.21208333	20.535	31.105	28.765	27.98	28.265	29.085	30.11	31.105	31.045	28.085	25.29
IND-12	india-mallela	S.E. Asia	India	Andhra Pradesh State	Kadapa District	Mallela Village	2005	Kaur et al. (2008)	134	india-mallela	78.30279382	14.58966926	1931	471	4.099787686	562996.8993	0.003429859	21.395494	17.86199575	Ae. aegypti	IOL	TRUE	1	1	1	0	1	242	0.125323666	NaN	95	TRUE	FALSE	2005	11	-1	-1	29.77833333	24.885	35.54	24.885	26.84	25.02	27.925	29.12	30.035	29.76	33.18	35.54
IND-13	india-odagaon	S.E. Asia	India	Odisha State	Nayagarh District	Odagaon Block (4)	2007	Dwibedi et al. (2011)	104	india-odagaon	84.95662734	20.03477434	109529	26871	4.07610435	1.50E+08	0.000728052	37.599327	7.367012765	Ae. albopictus	IOL	TRUE	1	0	0	0	0	933	0.008509162	NaN	NaN	TRUE	FALSE	2007	4	-1	-1	26.82625	21.6	32.51	32.51	30.37	30.685	27.33	23.735	21.74	21.6	23.215	26.18
IND-14	india-port-blair	S.E. Asia	India	Andaman and Nicobar Islands	Prothrapur	Port Blair	2006	Manimunda et al. (2011)	40	india-port-blair	92.72492465	11.62036753	136000	34085	3.990024938	4.51E+07	0.003017046	17.98626	30.21871791	Ae. albopictus	IOL	TRUE	1	1	1	0	0	82000	0.602941176	214	123	TRUE	TRUE	2006	4	2006	11	27.33291667	26.405	28.32	27.28	26.9	28.32	27.86	28.015	26.535	27.15	28.145	27.045
IND-15	india-tura	S.E. Asia	India	Meghalaya State	West Garo Hills District	Tura Township	2010	Khan et al. (2015)	135	india-tura	90.21220852	25.51794897	67169	13994	4.79984279	1.29E+07	0.005190366	15.358272	35.11805059	Ae. albopictus	IOL	TRUE	1	1	0	0	0	64	0.00095282	NaN	32	TRUE	FALSE	2010	9	-1	-1	25.16916667	17.965	28.465	26.595	23.89	27.805	28.465	28.185	27.58	27.8	28.14	25.965
IDN-01	indonesia-bogor	S.E. Asia	Indonesia	Jawa Barat Province (West Java)	Kota Bogor (Bogor city)	Kedung Badak and Kebon Pedes subdistrict	2002	Laras et al. (2005)	67	indonesia-bogor	106.7977963	-6.565440435	43340	10701	4.050088777	3.25E+06	0.013315685	8.849338	96.40958789	Ae. aegypti	Asian	TRUE	1	1	1	1	1	119	0.002745731	112	91	TRUE	TRUE	2002	7	2002	11	26.56916667	25.96	27.23	26.355	26.48	26.435	26.44	27.23	27.075	26.56	25.975	25.96
IDN-02	indonesia-kali-jaya	S.E. Asia	Indonesia	Jawa Barat Province (West Java)	Bekasi Regency	Kali Jaya Village	2002	Laras et al. (2005)	67	indonesia-kali-jaya	107.132715	-6.259126679	26672	7409	3.599946012	4.29E+06	0.006223369	12.027332	53.93831826	Ae. aegypti	Asian	TRUE	1	1	1	1	1	170	0.006336233	161	91	TRUE	TRUE	2002	0	2002	6	27.87625	26.99	28.545	27.125	26.99	27.94	27.855	28.15	28.15	27.99	27.97	27.87
IDN-03	indonesia-nagasepaha	S.E. Asia	Indonesia	Bali Province	Buleleng regency	Nagasepaha village	2015	Sari et al. (2017)	136	indonesia-nagasepaha	115.1222271	-8.146842715	1589	454	3.5	888332.7097	0.001788744	22.126831	15.85022026	Ae. aegypti	Asian	TRUE	1	1	1	0	0	97	0.060415356	28	20	TRUE	TRUE	2015	11	2016	0	26.515	25.695	27.285	26.695	26.63	27.285	26.625	25.695	25.7	25.925	26.395	26.98
IDN-04	indonesia-sei-suka	S.E. Asia	Indonesia	North Sumatra Province	Batu Bara regency	Sei Suka District	2013	Sitepu and Depari (2019)	137	indonesia-sei-suka	99.34138948	3.314323819	54773	13359	4.100082341	4.98E+06	0.011007575	9.788529	77.95306535	Ae. albopictus	IOL	TRUE	1	1	1	0	0	94	0.001716174	68	46	TRUE	TRUE	2013	7	2013	9	27.99166667	27.34	28.795	27.845	27.47	27.875	28.585	28.585	28.475	28.795	27.715	27.995
IDN-05	indonesia-sukadana	S.E. Asia	Indonesia	West Kalimantan	North Kayong District	Sukadana Subdistrict	2009	Sitepu et al. (2020)	138	indonesia-sukadana	109.9552972	-1.23666646	21142	4917	4.299776286	119286.1604	0.177237661	2.4852438	904.4728493	Ae. aegypti	Asian	TRUE	1	1	1	0	0	65	0.00303639	31	22	TRUE	TRUE	2009	11	2010	0	27.41583333	26.44	28.165	26.89	26.44	26.895	27.29	27.69	27.825	27.69	28.165	27.92
ITA-01	italy-anzio	Europe	Italy	Lazio Region	Roma	Anzio	2017	Vairo et al. (2018)	57	italy-anzio	12.61326346	41.49372428	54311	28585	1.899982508	2.88E+07	0.001885383	13.472804	71.5627427	Ae. albopictus	IOL	FALSE	1	1	0	0	0	183	0.003351071	132	72	TRUE	TRUE	2017	5	2017	10	16.875	6.9	26.7	24	25.8	18.85	14.65	13.3	10.95	6.9	9.45	12.65
ITA-02	italy-guardavalle-marina	Europe	Italy	Calabria region	Guardavalle municipality	Guardavalle Marina Village	2017	Riccardo et al. (2019)	139	italy-guardavalle-marina	16.57721653	38.47862526	2346	978	2.398773006	1.33E+06	0.001770401	17.2893	37.69734151	Ae. albopictus	ECSA	FALSE	1	1	1	0	0	133	0.056265985	89	52	TRUE	TRUE	2017	7	2017	9	18.775	9.35	28.35	28.35	23.55	27.8	25	19.9	16.1	14.55	12.85	9.35
ITA-03	italy-ravenna-cervia	Europe	Italy	Emilia Romagna Region	Ravenna/ Cervia Municipality	Castiglione di Ravenna village & Castiglione di Cervia village	2007	Rezza et al. (2007)	62	italy-ravenna-cervia	12.26131731	44.26102696	3968	1890	2.099470899	1.24E+06	0.003196018	12.237084	50.52063492	Ae. albopictus	IOL	FALSE	1	1	1	0	0	162	0.040574597	72	44	TRUE	TRUE	2007	6	2007	8	14.96125	4.165	25.67	25.67	24.26	23.185	19.355	16.06	10.575	8.07	6.61	4.165
LAO	laos-mk	W. Pacific	Laos	Champasak Province	Moonlapamok and Khong District	10 villages in both districts	2012	Soulaphy et al. (2013)	64	laos-mk	105.8476192	14.15675954	126321	22557	5.600079798	1.14E+07	0.011126235	15.021598	46.5421377	Ae. albopictus	IOL	FALSE	1	1	1	0	0	197	0.001559519	113	101	TRUE	TRUE	2012	4	2012	8	27.18416667	24.26	28.77	28.77	27.705	28.725	27.475	25.73	24.26	26.155	26.965	27.52
MYS-01	malaysia-ipoh	W. Pacific	Malaysia	Kinta District	Ipoh City	Jalan Bendahara and Sungai Tapah Village	2006	Noridah et al. (2007)	141	malaysia-ipoh	101.078933	4.584415157	16598	1660	9.998795181	3.78E+06	0.004393139	23.817373	14.91807229	Ae. albopictus	IOL	TRUE	0	0	0	0	0	53	0.003132908	NaN	NaN	TRUE	FALSE	2006	11	-1	-1	27.56041667	26.94	28.09	27.435	26.94	27.08	27.395	27.275	27.75	27.92	27.62	27.58
MYS-02	malaysia-taman-kem	W. Pacific	Malaysia	Klang district	Pelabuhan Klang Town	Taman Kem Neighborhood	1998	Lam et al. (2001)	142	malaysia-taman-kem	101.399044	2.993035358	3894	742	5.247978437	930491.3494	0.004184886	17.415478	24.57951482	Ae. aegypti	Asian	TRUE	1	1	1	0	0	51	0.013097072	84	36	TRUE	TRUE	1998	11	1999	1	28.34416667	27.215	29.445	27.215	28.395	27.895	28.24	27.895	27.515	28.275	28.69	29.445
NIC	nicaragua-npdcs-2014	Americas	Nicaragua	Managua	Managua Municipality	Various neighborhoods	2014	Gordon et al. (2018)	59	nicaragua-managua-ii	-86.29031328	12.15144322	61203	10902	5.613924051	9.13E+06	0.006703024	14.496569	37.93469088	Ae. aegypti	Asian	FALSE	0	0	0	0	1	215	0.00350835	242	123	TRUE	TRUE	2014	8	2015	4	27.81958333	26.25	29.735	26.25	26.7	27.91	29.065	27.52	29.735	29.38	28.38	27.675
PHL	philippines-concepcion	W. Pacific	Philippines	Laguna Province	San Pablo City	Concepcion Village	2012	Ballera et al. (2015)	143	philippines-concepcion	121.3413977	14.08137977	7881	1970	4.000507614	751357.6707	0.010489013	9.554454	74.23045685	Ae. aegypti	Asian	TRUE	1	1	1	0	0	98	0.01243497	44	27	TRUE	TRUE	2012	5	2012	7	27.05541667	25.84	28.64	27.825	26.935	28.23	28.64	26.96	26.1	25.84	26.645	26.875
PNG	png-vanimo	W. Pacific	Papua New Guinea	West Sepik (Sandaun) Province	Vanimo/Green River District	#NA	2012	Horwood et al. (2013)	65	png-vanimo	141.2015235	-3.495819176	70531	11858	5.947967617	6.59E+06	0.010697829	29.163126	29.59031877	Ae. albopictus	IOL	FALSE	1	1	1	0	0	1591	0.022543279	182	98	TRUE	TRUE	2012	5	2012	11	25.70875	24.885	26.575	25.075	24.905	25.79	25.815	25.845	26.205	26.09	26.575	26.17
SGP	singapore-sungei-kadut	W. Pacific	Singapore	Sungei Kadut	#NA	Kranji Way, Mandai Estate, Sungei Kadut	2008	Ng et al. (2009)	144	singapore-sungei-kadut	103.7531393	1.419510156	881	187	4.711229947	3.04E+06	0.000289949	1.1732588	187	Ae. albopictus	IOL	TRUE	1	0	0	0	0	85	0.096481271	NaN	NaN	TRUE	FALSE	2008	6	-1	-1	27.21666667	26.68	27.96	27.49	27.375	27.45	27.96	27.275	26.76	26.695	26.77	26.68
LKA	sri-lanka-gm	S.E. Asia	Sri Lanka	Kandy District	Thumpane Divisional Secretariat	Galagedara-Madige Village	2006	Kularatne et al. (2012)	145	sri-lanka-gm	80.51541636	7.374523982	1001	199	5.030150754	118707.8329	0.008432468	12.203852	42.90954774	Ae. albopictus	IOL	TRUE	1	1	1	1	0	511	0.509940358	212	61	TRUE	TRUE	2006	9	2007	4	25.01	23.785	26.095	24.86	24.815	25.05	25.105	25.125	25.39	25.36	26.095	25.615
SXM	st-martin	Americas	Saint Martin, Sint Maarten	#NA	#NA	#NA	2013	Henry et al. (2017), Gay et al. (2016)	146, 147	st-martin	-63.06182489	18.0547709	78410	29625	2.646751055	3.27E+07	0.002399016	10.123351	32.16536709	Ae. aegypti	Asian	FALSE	1	1	1	0	0	6146	0.078370106	547	112	TRUE	TRUE	2013	10	2015	4	26.2675	24.955	27.71	26.525	25.595	27.68	27.71	27.655	27.07	26.51	25.965	25.52
THA-01	thailand-khuan-don	S.E. Asia	Thailand	Satun Province	Khuan Don District	#NA	2018	Chaisongkram et al. (2019)	148	thailand-khuan-don	100.081123	6.7745319	26814	8650	3.099884393	6.35E+06	0.004222454	15.753402	32.32786127	Ae. aegypti	Asian	TRUE	1	1	0	0	0	76	0.00283434	NaN	NaN	TRUE	FALSE	2018	4	-1	-1	27.825	26.85	28.8	28.5	27.95	28.65	28.8	27.75	26.95	27.55	27.6	27.3
THA-02	thailand-mueang-satun	S.E. Asia	Thailand	Satun Province	Mueang Satun District	#NA	2018	Chaisongkram et al. (2019)	148	thailand-mueang-satun	100.0614567	6.652266948	115641	37304	3.099962471	3.38E+07	0.003419989	15.842721	30.07693545	Ae. aegypti	Asian	TRUE	1	1	0	0	0	408	0.003519513	NaN	NaN	TRUE	FALSE	2018	4	-1	-1	28.08333333	27.1	29	28.7	28.2	28.8	29	28.2	27.45	27.9	27.85	27.5
THA-03	thailand-thung-nari	S.E. Asia	Thailand	Phatthalung Province	Pa Bon District	Thung Nari sub-district	2009	Nakkhara et al. (2013)	43	thailand-thung-nari	100.1494179	7.20827795	48579	13150	3.694220532	2.11E+06	0.023009492	7.6835313	114.0873004	Ae. albopictus	IOL	TRUE	1	1	0	0	0	1528	0.031434765	729	165	TRUE	TRUE	2009	0	2010	11	27.64083333	26.3	28.63	26.3	27.74	27.255	27.245	27.34	27.48	27.6	27.655	28.295
VIR-01	usvi-st-croix	Americas	US Virgin Islands	Saint Croix	#NA	#NA	2014	Feldstein et al. (2016)	149	usvi-st-croix	-64.77771603	17.72414969	50379	23173	2.174038752	4.92E+07	0.001024372	24.413834	13.88982868	Ae. aegypti	Asian	FALSE	1	1	1	0	0	143	0.002838484	245	122	TRUE	TRUE	2014	5	2015	1	26.25333333	24.51	27.455	27.1	27.365	26.065	25.5	24.96	24.51	25.775	25.115	26.425
VIR-02	usvi-st-thomas	Americas	US Virgin Islands	Saint Thomas	#NA	#NA	2014	Feldstein et al. (2016)	149	usvi-st-thomas	-64.91651093	18.33962469	51408	27054	1.900199601	2.80E+07	0.001837784	16.619774	27.70399941	Ae. aegypti	Asian	FALSE	1	1	1	0	0	470	0.009123094	214	153	TRUE	TRUE	2014	2	2014	9	26.50125	24.905	27.82	25.295	25.705	24.905	26.2	25.525	26.815	27.82	27.72	27.625
VEN-01	venezuela-san-jose	Americas	Venezuela	Carabobo state	Valencia Municipality	San Jose Civil Parish	2014	Lizarazo et al. (2019)	41	venezuela-san-jose	-68.02228099	10.20414129	137579	43433	3.167614487	2.59E+07	0.005322006	11.301168	110.0167384	Ae. aegypti	Asian	FALSE	0	0	0	0	0	68	0.000494261	NaN	NaN	TRUE	FALSE	2014	7	-1	-1	25.04375	24.29	26.1	24.555	24.85	24.67	25.44	25.34	26.1	25.575	24.975	24.29
VEN-02	venezuela-santa-rosa	Americas	Venezuela	Carabobo state	Valencia Municipality	Santa Rosa Civil Parish	2014	Lizarazo et al. (2019)	41	venezuela-santa-rosa	-67.99029712	10.14249895	73130	19256	3.797777316	1.16E+07	0.006319198	11.141709	99.93259244	Ae. aegypti	Asian	FALSE	0	0	0	0	0	71	0.0009572	NaN	NaN	TRUE	FALSE	2014	5	-1	-1	28.60375	28.155	29.69	28.565	28.315	28.52	29.42	29.69	28.83	28.3	28.495	28.255
VEN-03	venezuela-tocuyito	Americas	Venezuela	Carabobo state	Libertador Municipality	Tocuyito Civil Parish	2014	Lizarazo et al. (2019)	41	venezuela-tocuyito	-68.09367341	10.09914822	134883	35809	3.76673462	3.40E+07	0.003970902	15.046523	53.5285822	Ae. aegypti	Asian	FALSE	0	0	0	0	0	70	0.000518968	NaN	NaN	TRUE	FALSE	2014	5	-1	-1	25.50125	24.855	26.575	25.79	25.01	25.75	26.575	26.14	25.555	24.855	25.54	25.245
FSM-01	yap-fais	W. Pacific	Federated States of Micronesia	Yap State	Fais	#NA	2013	Pastula et al. (2017)	58	yap-fais	140.5185199	9.763200772	307	68	4.514705882	3.25E+06	9.45E-05	100.0698	2.058823529	Ae. aegypti	Asian	FALSE	1	1	1	0	0	137	0.442996743	38	14	TRUE	TRUE	2013	9	2013	10	28.09375	27.71	28.33	28.065	28.17	28.07	28.16	27.81	28.33	28.295	27.71	28.29
FSM-02	yap-ifalik	W. Pacific	Federated States of Micronesia	Yap State	Ifalik	#NA	2014	Pastula et al. (2017)	58	yap-ifalik	144.4561856	7.249313236	603	86	7.011627907	1.88E+06	0.000320143	70.20222	2.604651163	Ae. aegypti	Asian	FALSE	1	1	1	0	0	90	0.14789916	49	20	TRUE	TRUE	2014	1	2014	2	27.69125	27.155	28.065	27.535	28.02	27.155	27.7	28.02	27.54	27.405	27.465	27.695
FSM-03	yap-main-island	W. Pacific	Federated States of Micronesia	Yap State	Yap Main Island	#NA	2013	Pastula et al. (2017)	58	yap-main-island	138.12748	9.54021231	7586	1764	4.300453515	1.06E+08	7.18E-05	42.795937	10.1553288	Ae. aegypti	Asian	FALSE	1	1	1	0	0	1412	0.186132349	343	84	TRUE	TRUE	2013	7	2014	6	28.25458333	26.885	28.78	28.465	28.62	27.6	28.78	28.315	26.885	28.425	28.045	28.53
YEM-01	yemen-al-munirah	Mediterr.	Yemen	Al Hudaydah governorate	Al Munirah District	#NA	2010	Malik et al. (2014)	66	yemen-al-munirah	42.92603551	15.38442734	44361	6621	6.70004531	7.47E+06	0.005942282	0.8374711	2785.304788	Ae. aegypti	IOL	FALSE	1	0	0	0	0	422	0.009511848	NaN	NaN	TRUE	FALSE	2010	11	-1	-1	30.54833333	25.505	34.07	27.36	25.505	27.78	30.59	32.595	34.07	33.89	33.87	33.26
YEM-02	yemen-alluheyah	Mediterr.	Yemen	Al Hudaydah governorate	Alluheyah District	#NA	2011	Malik et al. (2014)	66	yemen-alluheyah	42.90851133	15.6217737	122468	18279	6.69992888	1.65E+07	0.007443286	0.7172829	6274.875595	Ae. aegypti	IOL	FALSE	1	0	0	0	0	78	0.000635562	NaN	NaN	TRUE	FALSE	2011	0	-1	-1	30.21541667	25.565	35.055	25.565	26.44	26.635	28.79	29.965	32.695	33.81	35.055	33.895
YEM-03	yemen-as-salif	Mediterr.	Yemen	Al Hudaydah governorate	As Salif District	#NA	2010	Malik et al. (2014)	66	yemen-as-salif	42.64839123	15.24357692	7503	1120	6.699107143	1.10E+07	0.000679066	62.147797	4.035714286	Ae. aegypti	IOL	FALSE	1	0	0	0	0	147	0.019545752	NaN	NaN	TRUE	FALSE	2010	11	-1	-1	29.86416667	25.55	33.195	25.675	25.55	27.99	31.155	32.86	32.945	32.425	33.195	32.115
YEM-04	yemen-at-tuhayat	Mediterr.	Yemen	Al Hudaydah governorate	At Tuhayat District	#NA	2010	Malik et al. (2014)	66	yemen-at-tuhayat	43.16695763	14.11320361	81999	12239	6.699812076	1.27E+07	0.006433485	18.507885	23.48075823	Ae. aegypti	IOL	FALSE	1	0	0	0	0	420	0.005115856	NaN	NaN	TRUE	FALSE	2010	10	-1	-1	30.67125	25.02	34.605	27.56	27.425	30.94	32.915	34.45	34.605	34.28	33.72	32.185
[truncated: 152 more columns]
