# Supplementary material for: Predictability of infectious disease outbreak severity: Chikungunya as a case study
Source: Sci Adv. 2025 Oct 3;11(40):eadt5419. doi: 10.1126/sciadv.adt5419 (PMC12494021; doi:10.1126/sciadv.adt5419)
Supplement: Supplementary file 2 — Data S1 and S2 [file sciadv.adt5419_data_s1_and_s2.zip › adt5419_data_s2.csv]

outbreak	β	c	p_immune	p_asymp	p_report	p_house	L	λ	I0	R0	Re
bangladesh-char-kushai	2.6463656292750923	1.0449754856071165	0.11939127386727626	0.1268545569504209	0.5673177952767627	0.6378811341174794	184.53909946667042	8.685503818232526	8	2.183135416666667	1.9224880982460668
bangladesh-char-kushai	3.5188454193790526	1.7049905761183568	0.1785149889912957	0.07351693899579483	0.6939115213448307	0.77126317625707	239.14967053883865	8.573634552417646	8	2.1539921875	1.7694722958611007
bangladesh-char-kushai	3.923237544550906	0.16549854382833734	0.13843150773283255	0.05211976813803926	0.47064671729384827	0.526871444694349	48.29062821181431	10.539012224179974	9	3.431721354166667	2.9566629929904176
bangladesh-char-kushai	2.4980473006899264	0.8429430437263719	0.05916411721865502	0.11025512658573633	0.6024322897860345	0.6901685801153404	553.5469269068795	8.247000420538786	7	2.0622708333333333	1.9402584000133867
bangladesh-char-kushai	4.3818133280467695	0.05295951550332666	0.32606707097424414	0.17102755286765245	0.7285599569241775	0.7151226494341827	192.23279110692272	3.998566863300825	12	3.5028593749999994	2.3606922785590783
bangladesh-char-kushai	2.2780996821506534	0.5830353847252482	0.1392909753421225	0.17524612426690653	0.7568238955290914	0.5898773789209704	269.06317829583634	5.670360242441442	7	2.0437552083333337	1.7590785520040408
bangladesh-char-kushai	2.986448445782191	0.42414197845018836	0.08623026829156717	0.19390088701123984	0.5941494880997337	0.7491328854467308	876.0411806091037	6.026531305669525	2	2.4507395833333336	2.2394116515497364
bangladesh-char-kushai	3.376725245096763	0.7411163795375473	0.16872911230448742	0.26735357684368183	0.7967432210786999	0.7659720820240933	625.7304669731138	10.601319768247519	6	2.5642578125	2.1315928680770284
bangladesh-char-kushai	2.8846871756491335	0.8240372585157303	0.28825147388824796	0.04892398980929773	0.7256703293679828	0.6062047607114822	775.5534362501268	7.706415523101341	3	2.436955729166667	1.734499648433965
bangladesh-char-kushai	4.307375354266912	0.7781209440590808	0.10720139000689143	0.11006096895710087	0.5164146122978516	0.8428386263053258	340.1459703690666	7.914475508850986	3	2.8564609374999996	2.5502443544996116
bangladesh-char-kushai	2.0865721763003404	0.24697845529301674	0.16505471362384022	0.15670027543355095	0.8758996330329486	0.46535456789380747	244.0791502882678	8.839004042667076	4	1.976234375	1.650047576180786
bangladesh-char-kushai	2.786378681237152	1.0685277418369334	0.016988306145668687	0.22779376826055203	0.6764014204030935	0.7951059547146028	995.2933944643695	11.813025693082572	1	2.0313203125	1.9968116211513347
bangladesh-char-kushai	2.42713418491426	0.6116085072777689	0.11881823467552803	0.18236615595475694	0.7587424319290934	0.64770152371286	232.57253894764966	6.925896452261653	2	2.1023463541666665	1.8525492716880507
bangladesh-char-kushai	3.658175546246512	1.6552163851781674	0.13720234968776085	0.21433253696765994	0.6070540101881644	0.6707590563769394	113.52155158559485	12.121090268651152	4	2.472044270833333	2.1328739883428325
bangladesh-char-kushai	3.639631585049222	0.9801661721077614	0.057575359392588725	0.14597543184538944	0.5066546724565111	0.7683123633147375	157.99028429674487	15.240770609828344	2	2.592578125	2.4433095076997615
bangladesh-char-kushai	3.0021816838734487	0.09428604253691775	0.11917789767063947	0.17737140713891916	0.5768166830000062	0.6806508833632454	135.1766813716265	10.503512770901981	3	2.5896614583333335	2.2810310500504847
bangladesh-char-kushai	3.689183098806936	0.030836868287043222	0.38396358869081326	0.2166618022293899	0.90501154148398	0.5863971910339458	1826.4804687077208	3.929229887237961	9	3.240752604166667	1.9964216042117349
bangladesh-char-kushai	2.7230440781837872	0.3226336048457525	0.013267083436430654	0.15007175554306773	0.529391756450095	0.7517485655806476	233.10226911299029	6.537938656156541	5	2.2955104166666667	2.265055688439554
bangladesh-char-kushai	2.7884390835178365	0.718484038205554	0.24817199338997076	0.31073780467256895	0.9509157603693859	0.5736620336429603	642.3439397344209	19.455757571431008	2	2.4371328125000002	1.8323047042657694
bangladesh-char-kushai	3.428733678904711	0.8885542411263114	0.21596711783050104	0.0818592296015198	0.5314119469542088	0.6738186082841805	601.3750357961011	6.8230387609437635	15	2.6961796875000004	2.1138935312374842
bangladesh-char-kushai	2.262584478510244	0.2337318566758657	0.11711585677752995	0.3795133014741195	0.9521155743637713	0.5035263791359371	127.09098210189383	4.451868643643033	4	2.117544270833333	1.8695462592903376
bangladesh-char-kushai	3.6334255956642116	0.5920705990219002	0.21941149922000733	0.20389840966659648	0.6491207460861765	0.6695962332560209	133.68756808724143	8.07207519009246	2	2.9518984375	2.3042179757829278
bangladesh-char-kushai	2.1808017597454206	0.8771007099133711	0.1400878369639186	0.08573568532356102	0.6941175696248475	0.6251754327709396	530.808828984145	7.790561634409845	13	1.8831249999999997	1.6193220920173206
bangladesh-char-kushai	2.620436956270271	0.26962046265844986	0.09108701908949456	0.13262381704766124	0.4923064569039342	0.31246218487316135	234.88199709250878	12.390670763734631	2	2.5448984375	2.3130912249426125
bangladesh-char-kushai	3.389797060446479	1.442310633235746	0.28250378295432216	0.096835819917429	0.7590519956977547	0.6509918187857199	160.336290245962	13.22536296830223	15	2.4442369791666665	1.7537307861152382
bangladesh-char-kushai	3.7110773169677223	0.23566032067716636	0.09741229243509582	0.11319444900904038	0.49785678160810676	0.8061849884182866	435.3945002806481	5.36058875505349	1	2.8644583333333338	2.5854248804985196
bangladesh-char-kushai	2.7389273467894726	0.4532549798317227	0.10383740940560725	0.23906642347590062	0.7479350034479147	0.737459317878054	454.7055864245697	7.589842015865996	2	2.2826328125	2.0456101346257647
bangladesh-char-kushai	2.753375090427183	1.335564614948352	0.008209766883814562	0.1696435674467469	0.5411084561863484	0.8510858625421787	643.5062085389195	8.806266627008444	4	1.8008828124999996	1.7860979844243063
bangladesh-char-kushai	2.42713418491426	0.6116085072777689	0.11881823467552803	0.18236615595475694	0.7587424319290934	0.64770152371286	232.57253894764966	6.925896452261653	2	2.102190104166666	1.8524115870372186
bangladesh-char-kushai	2.914961899142482	1.9673070996927589	0.03820676980487971	0.12729277224666757	0.6283824148651499	0.7519656114278652	1342.1536857733734	8.918197929555806	3	1.823875	1.7541906277221249
bangladesh-char-kushai	2.829839222144374	0.540848948179075	0.07882045736579982	0.2404166384888532	0.6426482329834144	0.7309753141896481	263.16039871432565	8.393882115189491	1	2.3406953125000003	2.1562006374147664
bangladesh-char-kushai	2.902332057674954	0.034885819661324924	0.06715807449806654	0.1737888671790184	0.5437283115151592	0.7448076403183493	898.0298598482409	9.26049384049854	2	2.452393229166667	2.287695221983738
bangladesh-char-kushai	3.3952931882810735	0.41840395081030657	0.3214948304285676	0.12996419352168145	0.7971447154880403	0.5976034112749067	580.0241968614346	10.315213510151715	3	2.9452213541666663	1.9983479143342575
bangladesh-char-kushai	3.2488622133894873	0.006155455107229905	0.23588606573377227	0.327099873764825	0.7970799180676799	0.6740475826229408	773.8372682348622	8.41370652166089	9	2.778872395833334	2.123375119204027
bangladesh-char-kushai	3.301997443059899	0.3508294451597385	0.1742003376842181	0.09677526296040855	0.5557493338783974	0.7540830557758085	245.26068451248256	5.996573761431594	3	2.67165625	2.2062528290738483
bangladesh-char-kushai	1.7357127346880084	1.7087958658725118	0.07947459548256938	0.13213653847858675	0.7526898147438809	0.4911110715279276	143.9026238432067	8.306735400246831	6	1.521609375	1.4006800854393897
bangladesh-char-kushai	4.3818133280467695	0.05295951550332666	0.32606707097424414	0.17102755286765245	0.7285599569241775	0.7151226494341827	192.23279110692272	3.998566863300825	12	3.4947083333333335	2.355199023174051
bangladesh-char-kushai	3.7259590146172554	0.5071497887020492	0.23917853399914768	0.32627066277043915	0.7947910846502474	0.7261497703883499	278.3703956486468	5.673423646974078	4	2.9467265625000003	2.2419328231849023
bangladesh-char-kushai	3.568600909510823	0.08928321629879526	0.15460188870180716	0.1113336198822996	0.4984405097357637	0.7526121738731476	363.9395204664376	14.647228859740757	7	2.887877604166667	2.4414062722228507
bangladesh-char-kushai	3.091426527990681	0.10858081270899048	0.1837226718579406	0.23941402478332563	0.5871481572907014	0.3270084715460108	928.7846375302536	12.20289554762031	2	2.9744296875	2.4279595180589206
bangladesh-char-kushai	3.1322370353801503	0.1969440002425583	0.10345509237666306	0.07949523040776744	0.5099206981650394	0.6899098637558213	103.28158829443386	4.714508750519531	11	2.6610703125	2.385769037499517
bangladesh-char-kushai	2.6528757811361934	0.9314804737523847	0.2822282560473605	0.19146106715411776	0.8526072637124837	0.5196978361109262	336.03944971255845	6.804283391123305	3	2.3516770833333336	1.6879673613176234
bangladesh-char-kushai	3.609353390959045	1.7319809256843475	0.02678262403637683	0.27744558093508276	0.6960809595147698	0.8400706797058899	1116.825196290376	12.357258082543767	10	1.9844921875	1.9313422793390602
bangladesh-char-kushai	2.9738109594980755	2.2971989495248795	0.17274955230447187	0.1887281516562667	0.43532422316453806	0.2816988789643703	1591.4882881903823	8.166073199474681	7	2.701072916666667	2.234463779570766
bangladesh-char-kushai	2.171751754129474	0.6754523133760083	0.1798555097336817	0.1856275949288712	0.5445946827489412	0.2191149419156511	123.26911173889492	12.572854307505779	22	2.135705729166667	1.7515872866062516
bangladesh-char-kushai	4.680471743386951	0.03082268271508467	0.3831601721877434	0.15141155148502658	0.740345079401436	0.6579243522137792	562.9240748002677	5.859556099705873	2	3.8211536458333324	2.3570397569400097
bangladesh-char-kushai	2.485339491136241	0.408487531328842	0.19296219735482786	0.08833442427122219	0.76339828142472	0.4838218539559793	109.99505823193975	8.976818762394181	2	2.3015703125	1.8574542476333622
bangladesh-char-kushai	4.272873421406949	0.01743897059916692	0.16427975134600098	0.1445745411957838	0.4948876295359216	0.7868182392602552	271.378109998378	8.868410133911093	3	3.2696015625000006	2.732472230812004
bangladesh-char-kushai	2.7345748625856956	0.19977212154910973	0.17487739721159676	0.2771824362258721	0.7931972409869775	0.5240321762975632	153.09029812820046	5.684890969829811	4	2.5090338541666664	2.070260544234219
bangladesh-char-kushai	3.568600909510823	0.08928321629879526	0.15460188870180716	0.1113336198822996	0.4984405097357637	0.7526121738731476	363.9395204664376	14.647228859740757	7	2.9048489583333335	2.455753822981523
bangladesh-char-kushai	2.1753000334640245	0.4871468809401585	0.017816738920824558	0.05166433557472185	0.5693126490748105	0.6916581696540848	265.4843065499356	11.001698994296202	2	1.9018984375000003	1.8680128095851387
bangladesh-char-kushai	1.9979968910318315	0.8119746868388921	0.031162112799148958	0.2715885976861177	0.8249324559819243	0.6568943770704802	271.15888319456	11.717081260081876	22	1.742390625	1.6880940518035705
bangladesh-char-kushai	3.3888923495616767	0.8555630426684501	0.001920391371572207	0.1413593737128076	0.5549073103218831	0.7588073244300851	91.62626277183585	12.213723690037614	3	2.5172317708333334	2.5123977006603777
bangladesh-char-kushai	4.03670313890306	1.0775470186188596	0.2770895520747055	0.25291017210044014	0.8031538210599846	0.7192625660159323	268.80620444447703	10.288837136656685	9	2.86875	2.0738493474856887
bangladesh-char-kushai	2.2573272208438637	0.42784020845390697	0.015095500796566422	0.11058923409725963	0.5499123581701815	0.5636814515650334	82.66924513399432	10.254222242574905	1	2.0463255208333333	2.0154352123035597
bangladesh-char-kushai	2.521004597900387	0.5782793210353258	0.1437930406216121	0.18014189574174874	0.6370880695326057	0.6035524725344128	443.0040641482323	15.634614592163633	3	2.2265885416666666	1.9064206050471755
bangladesh-char-kushai	3.689183098806936	0.030836868287043222	0.38396358869081326	0.2166618022293899	0.90501154148398	0.5863971910339458	1826.4804687077208	3.929229887237961	9	3.2403333333333335	1.9961633181122016
bangladesh-char-kushai	3.607696869936202	0.6475724296068719	0.45818158575227474	0.04988868292684078	0.9010178089449625	0.46368305190915243	255.51711172193444	7.6718279786454335	1	3.2396979166666666	1.7553279878499926
bangladesh-char-kushai	3.1322370353801503	0.1969440002425583	0.10345509237666306	0.07949523040776744	0.5099206981650394	0.6899098637558213	103.28158829443386	4.714508750519531	11	2.6710260416666665	2.394694795785569
bangladesh-char-kushai	2.632900194365091	0.10924463603218573	0.08426311546162453	0.21798627843655877	0.47901035672223174	0.5154666750847834	119.27045379841228	9.196304465726652	3	2.4430703124999997	2.237209596676945
bangladesh-char-kushai	3.3816651900566237	0.23937705673729162	0.01609558624382272	0.1545949232796337	0.4749444246986813	0.8051813268090918	408.6055702795969	8.792432366280794	13	2.673390625	2.6303608356318855
bangladesh-char-kushai	2.8064580924473517	1.163503270139834	0.08039813997149958	0.15420152638695245	0.6130932837650318	0.7547637597909617	360.18208574459453	11.449660611126642	2	2.0629401041666666	1.897083556919055
bangladesh-char-kushai	2.1753000334640245	0.4871468809401585	0.017816738920824558	0.05166433557472185	0.5693126490748105	0.6916581696540848	265.4843065499356	11.001698994296202	2	1.9032578125000001	1.869347964955668
bangladesh-char-kushai	2.9721794555242234	0.19657113319036057	0.35567114943751676	0.23429135884798993	0.9963698408507523	0.505126968048651	418.6172363804087	9.771433013920923	7	2.7461354166666663	1.7694142765097591
bangladesh-char-kushai	2.7345748625856956	0.19977212154910973	0.17487739721159676	0.2771824362258721	0.7931972409869775	0.5240321762975632	153.09029812820046	5.684890969829811	4	2.5144609374999995	2.074738553359768
bangladesh-char-kushai	3.9849918360142023	0.10846411701088486	0.26330949620206384	0.024155944080250586	0.5241610826405608	0.7148156264439361	350.73857148134306	11.225897008949806	3	3.2305260416666663	2.379897857167769
bangladesh-char-kushai	3.609353390959045	1.7319809256843475	0.02678262403637683	0.27744558093508276	0.6960809595147698	0.8400706797058899	1116.825196290376	12.357258082543767	10	1.9949843750000003	1.9415534585259289
bangladesh-char-kushai	2.1907311587064946	0.037963097335754314	0.06743476283737397	0.13230906006236637	0.6556515738817109	0.6415381514916043	236.98549722074722	5.796399605184632	8	1.9821979166666668	1.8485288702595135
bangladesh-char-kushai	2.693944813353847	0.7853460545006475	0.07815875181313492	0.10275260276886376	0.5760100075315201	0.7530707362383089	388.40312133262705	6.87958694628775	2	2.145114583333333	1.977455105003847
bangladesh-char-kushai	3.9849918360142023	0.10846411701088486	0.26330949620206384	0.024155944080250586	0.5241610826405608	0.7148156264439361	350.73857148134306	11.225897008949806	3	3.2346875	2.3829635640038864
bangladesh-char-kushai	3.8399554147464783	1.6930749574211048	0.009290334531690083	0.053060462802527734	0.5164822982234987	0.82495269654565	151.5540574243416	9.899251131099904	16	2.1354895833333334	2.1156501707152273
bangladesh-char-kushai	3.431757135316409	0.0010913044842844257	0.34047713257145357	0.07026972939151306	0.7098983823646066	0.6015993515500841	202.41617726510668	15.106703038626168	5	3.0125	1.9868126381284965
bangladesh-char-kushai	3.3241670203541487	2.2362638854471615	0.21360875608457286	0.09525916917224708	0.7176248949728679	0.5932973323612184	134.91935249450594	7.274919389781802	7	2.2776770833333333	1.791145314800162
bangladesh-char-kushai	4.145571259259342	0.7676032854954441	0.24351830801601887	0.09576595225820124	0.6462573320930824	0.7540825909240106	727.4551875580285	6.892577451749309	2	3.038614583333333	2.2986563012872
bangladesh-char-kushai	2.3812018180590453	0.5406327808518521	0.03337224507499302	0.07500342600054198	0.537164079371629	0.7142284399133138	500.6625134433065	7.1863844010525	5	2.0372942708333337	1.9693051871372045
bangladesh-char-kushai	3.315359892489873	0.5808166125868287	0.3578859224843496	0.07337346271044758	0.7938113734194203	0.5775169680041675	798.4004012960397	6.956069261645684	6	2.876421875	1.8469909788114627
bangladesh-char-kushai	4.289713113670676	1.5122784576719548	0.19004086847527876	0.14140283809006404	0.6421518911386571	0.795059810744014	307.48228099654	9.377367387330004	2	2.5318541666666667	2.05069840198058
bangladesh-char-kushai	3.348456281562113	0.22835497780453828	0.013539527157827153	0.3051186277738228	0.5324968531862729	0.739240847717616	156.51279363639983	7.317835422193163	4	2.755625	2.718315140475713
bangladesh-char-kushai	2.806831241402828	0.8825798345271013	0.05828913456203292	0.09463714263402459	0.5642481752598743	0.784791727700543	411.99429379949436	13.77404089236376	3	2.139783854166667	2.015057705157481
bangladesh-char-kushai	2.902332057674954	0.034885819661324924	0.06715807449806654	0.1737888671790184	0.5437283115151592	0.7448076403183493	898.0298598482409	9.26049384049854	2	2.455229166666667	2.290340703381841
bangladesh-char-kushai	2.615030410769925	0.2861209641648184	0.0672936893346234	0.13589528458558978	0.5790080742701826	0.7547115503574257	301.8151240941229	18.12169913560524	13	2.2137942708333336	2.064819886921106
bangladesh-char-kushai	2.701456767043723	0.9251562502623518	0.15758607836288055	0.19181664843228347	0.7176045308996737	0.6592336842931129	391.8183880885093	13.19017003306745	3	2.207450520833333	1.85958705007511
bangladesh-char-kushai	3.2488622133894873	0.006155455107229905	0.23588606573377227	0.327099873764825	0.7970799180676799	0.6740475826229408	773.8372682348622	8.41370652166089	9	2.7829088541666662	2.126459433261611
bangladesh-char-kushai	2.467951345401271	0.6876422727486854	0.2581124466189025	0.11032142381029336	0.8259654183540545	0.5799996404546042	390.7751899379343	8.416728778689333	9	2.175921875	1.6142893561921603
bangladesh-char-kushai	4.03670313890306	1.0775470186188596	0.2770895520747055	0.25291017210044014	0.8031538210599846	0.7192625660159323	268.80620444447703	10.288837136656685	9	2.860625	2.0679757000962957
bangladesh-char-kushai	1.878577820191812	0.2564451298410656	0.0018138305207400583	0.1547453188186163	0.7389348114570385	0.5721800768976097	487.6431125805943	13.887574869548278	4	1.7542526041666664	1.7510706872521413
bangladesh-char-kushai	4.13186963528073	0.12758991625906593	0.02596805176586093	0.2489950898673921	0.4277752600826459	0.7837102489431658	439.99895879528134	6.7562764246009674	2	3.187893229166666	3.1051098527676286
bangladesh-char-kushai	3.6234511185971723	0.45245322285753825	0.1658331286984613	0.317982946842817	0.7012165992989481	0.7310231942454049	189.72640909637363	8.9495613719283	14	2.883359375	2.4052028686817097
bangladesh-char-kushai	4.667509302309923	0.42392288277288775	0.45333551738299693	0.07580901849667646	0.817870183782097	0.5972764342222149	262.735936100668	13.23648973242664	5	3.8761510416666662	2.1189541037380657
bangladesh-char-kushai	3.3816651900566237	0.23937705673729162	0.01609558624382272	0.1545949232796337	0.4749444246986813	0.8051813268090918	408.6055702795969	8.792432366280794	13	2.6751276041666667	2.6320698571005714
bangladesh-char-kushai	2.203463421908446	0.546534094866442	0.12100408938088986	0.1379124796253672	0.777180935692713	0.5410629197133604	108.81456850762562	7.259781092806372	2	2.016447916666667	1.7724494727264244
bangladesh-char-kushai	5.001093657034028	4.055067815781895	0.09542847263304276	0.32431225021555365	0.7679425792100127	0.6079331236856804	171.87830332726236	8.423429302767032	1	2.5091562499999998	2.2697113014648465
bangladesh-char-kushai	4.307375354266912	0.7781209440590808	0.10720139000689143	0.11006096895710087	0.5164146122978516	0.8428386263053258	340.1459703690666	7.914475508850986	3	2.8549427083333336	2.548888881609961
bangladesh-char-kushai	2.7414827598205456	0.08014677600405742	0.058821960169242564	0.279362607184918	0.5390554242932061	0.6877693565473132	199.58724280124872	4.6063574158597795	6	2.3900234375	2.249437574055819
bangladesh-char-kushai	3.1953043004427437	0.9653223766315335	0.06727390086583239	0.2516180702737096	0.5941635911020692	0.7761722688280226	452.3627284129179	8.741620954483007	10	2.3312942708333333	2.1744590111682087
bangladesh-char-kushai	3.0877070925977956	0.6646392257343849	0.015429458022763859	0.3934123679036474	0.7073534822872487	0.7895500816834704	2320.0292162007636	8.4805995901546	8	2.3804973958333333	2.343767611191024
bangladesh-char-kushai	3.8950966336382713	1.1781072142721183	0.20757996406829213	0.05166892891528188	0.644582565196579	0.7680707658572243	740.345356981222	13.344936034995337	10	2.618989583333333	2.0753398197297686
bangladesh-char-kushai	2.986448445782191	0.42414197845018836	0.08623026829156717	0.19390088701123984	0.5941494880997337	0.7491328854467308	876.0411806091037	6.026531305669525	2	2.4506744791666666	2.239352161332828
bangladesh-char-kushai	2.3408427733411936	1.5107925171894554	0.010135348347182648	0.12789257978002835	0.5012151501785161	0.5603469774722801	245.8892480081651	17.734361852090444	4	1.9237083333333334	1.904210879256622
bangladesh-char-kushai	3.431757135316409	0.0010913044842844257	0.34047713257145357	0.07026972939151306	0.7098983823646066	0.6015993515500841	202.41617726510668	15.106703038626168	5	3.010015625	1.9851741360047284
bangladesh-char-kushai	3.4135343970497614	0.3298853409029628	0.08260156706364793	0.48294941007549735	0.8741684171211872	0.7899788079334356	403.26264031399353	5.202488730654945	2	2.6911067708333336	2.468817134426907
bangladesh-char-kushai	5.092633581596167	0.44400152285238664	0.37545627715766755	0.08588631002815278	0.632144468885056	0.5334362795201899	97.9930508773102	10.477481281086206	7	4.299182291666667	2.685027313615331
bangladesh-char-kushai	3.5521979233150307	0.019464353087683562	0.13686085205888576	0.34961476171378214	0.6306300106347512	0.4371543742913018	60.106745174302894	7.977042311529004	1	3.250390625	2.805539394538286
bangladesh-char-kushai	3.168063871486857	0.3387140193200213	0.3462843404166291	0.16252252329940678	0.9529065236116235	0.5183631611760983	202.57980574881162	7.368525546045003	6	2.8713541666666664	1.87704918295996
bangladesh-char-kushai	4.203255343212836	0.18282233574903875	0.2254802816808806	0.19921449074078523	0.5990942008204907	0.6964606561167119	679.4071124810746	4.455180074419117	4	3.411505208333333	2.6422780530025416
bangladesh-char-kushai	1.9979968910318315	0.8119746868388921	0.031162112799148958	0.2715885976861177	0.8249324559819243	0.6568943770704802	271.15888319456	11.717081260081876	22	1.7438880208333334	1.6895447856190404
bangladesh-char-kushai	2.585891584749687	0.5732847531895948	0.16943384917268922	0.09111367250926924	0.6595084880755665	0.6630112351647605	468.61143938678975	7.076869882340217	8	2.2259322916666666	1.848784015491798
bangladesh-char-kushai	4.2080948471522515	1.0833111871227523	0.26256692205097526	0.11916270549145126	0.6631743554610706	0.5904274797902799	99.30637757126252	11.908093852521361	6	3.24446875	2.3925785766219247
bangladesh-char-kushai	2.9721794555242234	0.19657113319036057	0.35567114943751676	0.23429135884798993	0.9963698408507523	0.505126968048651	418.6172363804087	9.771433013920923	7	2.7415468749999996	1.7664577467319176
bangladesh-char-kushai	2.7335993933522085	3.2434228909414258	0.24591330315538282	0.20075868392024834	0.8523989260491688	0.39115106722941917	192.04881133342104	14.179846441530243	6	2.116135416666667	1.5957495664300745
bangladesh-char-kushai	2.384268502682348	0.7801931317898244	0.042680197248393836	0.37971425751891796	0.8248094295668221	0.6908762729631102	161.6870311006589	8.186022075085289	8	1.9981953125	1.912911942421684
bangladesh-char-kushai	3.4537409999816107	0.17744145998446195	0.18744147436502745	0.18128870016029425	0.6241253708008412	0.6164213147049057	88.7786471854684	8.234143365263963	3	2.9995312500000004	2.4372946900960266
bangladesh-char-kushai	2.1753000334640245	0.4871468809401585	0.017816738920824558	0.05166433557472185	0.5693126490748105	0.6916581696540848	265.4843065499356	11.001698994296202	2	1.9088072916666667	1.8747985705008754
bangladesh-char-kushai	3.7794976670152454	1.8465946792018872	0.18063083015953807	0.1970051653761916	0.8730802734497337	0.7826436225680543	183.30495440623974	2.453776773516155	6	2.1544817708333337	1.765315940004117
bangladesh-char-kushai	3.1322370353801503	0.1969440002425583	0.10345509237666306	0.07949523040776744	0.5099206981650394	0.6899098637558213	103.28158829443386	4.714508750519531	11	2.6715390625000004	2.395154742001199
bangladesh-char-kushai	3.97543984183435	0.7056885503556587	0.2661120071319044	0.16530807175001244	0.5929490834591868	0.6685282482074367	248.16051942994534	8.146872764117735	1	3.1366484375	2.301948626129723
bangladesh-char-kushai	3.431757135316409	0.0010913044842844257	0.34047713257145357	0.07026972939151306	0.7098983823646066	0.6015993515500841	202.41617726510668	15.106703038626168	5	3.0004765625000003	1.9788829061521485
bangladesh-char-kushai	3.756260026719906	1.7106374691904338	0.32557547517393787	0.03406350296806847	0.715756314752604	0.6390833212221116	192.6435722867029	7.862484389815458	1	2.6230624999999996	1.7690576801515623
bangladesh-char-kushai	2.0661296184906828	1.077401325247043	0.0002958525721755353	0.08457378883194823	0.600035579681419	0.6890766137913645	311.2817917003304	8.524883301568941	12	1.707356770833333	1.7068516449410607
bangladesh-char-kushai	2.9772978624779287	0.6294298795300125	0.15906891734155545	0.11224697352664449	0.6031941718833665	0.47916532981061905	63.36206205272414	13.356657619132376	7	2.658994791666667	2.2360313689394156
bangladesh-char-kushai	3.456833282645642	2.277972289490148	0.10380410471857024	0.19250246689849088	0.6967137245275883	0.6070504450100838	82.09379653681883	11.135093334255936	3	2.2556510416666664	2.0215052047289475
bangladesh-char-kushai	2.172911953961663	0.6639310610122371	0.004012098472216054	0.26701835922571493	0.6175194236127266	0.6340336989698453	583.8299851029224	7.8339603259243376	6	1.9176848958333332	1.9099909551925685
bangladesh-char-kushai	2.6743920619996655	0.5479916512398253	0.0694317319584627	0.11057646588080905	0.5918033811500426	0.7085906375372045	221.12865242520147	9.616387720661233	8	2.2450104166666667	2.08913545517271
bangladesh-char-kushai	1.8736132276133441	0.24776609007268857	0.14146803369447736	0.09780425539130515	0.9116025377557869	0.47130809475622515	1069.7692904679177	6.8424617948143345	4	1.788302083333333	1.535314503952429
bangladesh-char-kushai	2.906431157742617	0.15578377318081219	0.014185853628565987	0.08789527671264143	0.4559859029850088	0.7358144871413894	166.80188608232342	9.5835196784625	2	2.4611223958333337	2.4262092737640564
bangladesh-char-kushai	4.667509302309923	0.42392288277288775	0.45333551738299693	0.07580901849667646	0.817870183782097	0.5972764342222149	262.735936100668	13.23648973242664	5	3.879825520833334	2.120962810990599
bangladesh-char-kushai	3.0877070925977956	0.6646392257343849	0.015429458022763859	0.3934123679036474	0.7073534822872487	0.7895500816834704	2320.0292162007636	8.4805995901546	8	2.3757890625	2.3391319248892146
bangladesh-char-kushai	2.4175551443872636	0.8381330594130039	0.1906582597968934	0.14833062437290226	0.7982578455954079	0.5456002553835974	124.8930520427645	5.639673433255504	9	2.1528932291666667	1.7424263525652355
bangladesh-char-kushai	2.1907311587064946	0.037963097335754314	0.06743476283737397	0.13230906006236637	0.6556515738817109	0.6415381514916043	236.98549722074722	5.796399605184632	8	1.9877812500000003	1.8537356928336715
bangladesh-char-kushai	3.7450266282036266	0.1884086855429646	0.3175541675097162	0.19762252199779462	0.7324158973982553	0.6143926695463413	148.89934636549737	4.829806055899548	1	3.227760416666667	2.2027716446312686
bangladesh-char-kushai	2.551470612768954	0.4761531169128255	0.2134157433533482	0.17648947622900296	0.7856002261359001	0.5934141631123108	184.13934646413745	6.749997390736178	15	2.2857083333333335	1.7979021902860575
bangladesh-char-kushai	2.207249634156016	1.4907002716585136	0.14509463577926357	0.09042020683083538	0.772151611507685	0.5536435911611126	211.18058898904843	10.744413265603441	4	1.8437213541666666	1.5762072758054035
bangladesh-char-kushai	4.307375354266912	0.7781209440590808	0.10720139000689143	0.11006096895710087	0.5164146122978516	0.8428386263053258	340.1459703690666	7.914475508850986	3	2.865046875	2.5579098675650993
bangladesh-char-kushai	2.305869447672315	0.6827843347716184	0.2069492885753211	0.33428013577289517	0.9626115771194087	0.5199772029742802	153.12356970028864	6.632697789538833	9	2.0976614583333335	1.6635519118593796
bangladesh-char-kushai	2.3429016437508356	1.3804315096843716	0.02647234906418206	0.35313681735689134	0.9041065895433261	0.693641344798476	217.15073116599376	4.43772694330792	2	1.7939713541666669	1.7464807182680235
bangladesh-char-kushai	3.7326688714309335	0.5726928112399281	0.24879497592313154	0.11577729409629804	0.6463434702780582	0.7593548886501658	437.0205899871677	10.080912936954954	8	2.8534140625	2.1434989795215875
bangladesh-char-kushai	2.119902323492297	0.4294695548978726	0.014875651886007242	0.4350041757752246	0.9422193816144989	0.6806415064824489	321.44470419329184	8.917306251246384	4	1.8696067708333333	1.8417951513466944
bangladesh-char-kushai	2.0865721763003404	0.24697845529301674	0.16505471362384022	0.15670027543355095	0.8758996330329486	0.46535456789380747	244.0791502882678	8.839004042667076	4	1.9827005208333335	1.6554464541653486
bangladesh-char-kushai	5.017590097982614	0.07906703404907907	0.4165894817248032	0.12144617234536068	0.7606293732959473	0.561016812422674	110.11121311173859	10.231578704766415	1	4.2594765625	2.4850234289091784
bangladesh-char-kushai	3.3603034625901866	0.8303029176878357	0.3125987523997544	0.19893372259518488	0.9207589906957275	0.6655808788556863	474.79944915383425	7.816908722593358	7	2.7072213541666668	1.860947336384193
bangladesh-char-kushai	3.5177082039673113	0.8071550376902252	0.3949777413473168	0.04764726312718582	0.8039904666140374	0.6120272218087063	644.7517684027371	6.616046641521139	10	2.8978750000000004	1.7532788777931447
bangladesh-char-kushai	4.115228418615923	0.14364965014960349	0.2807159445651884	0.08774972820339251	0.6167966101031731	0.7183810743744247	128.6735687447912	5.51564698188531	1	3.3027213541666662	2.3755948095961528
bangladesh-char-kushai	2.301878376086253	0.35529875656619514	0.024699294763603285	0.12346575417608663	0.5573918513332174	0.6712745247763041	727.3831628406733	10.862561294190083	4	2.03853125	1.9881809657714333
bangladesh-char-kushai	1.7801551166885006	1.2259872307364306	0.026002068268166804	0.22436855667775552	0.916968849540067	0.6192395258539359	344.0314103351779	9.854818009499475	9	1.5130520833333332	1.473709599769208
bangladesh-char-kushai	2.585891584749687	0.5732847531895948	0.16943384917268922	0.09111367250926924	0.6595084880755665	0.6630112351647605	468.61143938678975	7.076869882340217	8	2.227296875	1.849917392218448
bangladesh-char-kushai	2.3368452985943313	0.028416728612092632	0.19879072158048253	0.1172965160365185	0.8023125845292611	0.5650031702688489	491.67905820651913	11.058631869782314	3	2.1518984375	1.7241209943414622
bangladesh-char-kushai	3.518182564223975	0.663720846398412	0.018271772822831076	0.15765016893215308	0.5697448752513796	0.8598648038263631	533.0110688705283	3.9489492481213833	4	2.4922343750000002	2.44669683467875
bangladesh-char-kushai	3.0309303972389943	0.6734487093375849	0.07803876813510055	0.08207122167724076	0.49869894402011716	0.7568083363791388	260.4811392592971	8.209867062782408	1	2.395596354166667	2.2086469657385623
bangladesh-char-kushai	2.6743920619996655	0.5479916512398253	0.0694317319584627	0.11057646588080905	0.5918033811500426	0.7085906375372045	221.12865242520147	9.616387720661233	8	2.2423515624999997	2.0866612098558597
bangladesh-char-kushai	5.017590097982614	0.07906703404907907	0.4165894817248032	0.12144617234536068	0.7606293732959473	0.561016812422674	110.11121311173859	10.231578704766415	1	4.259463541666667	2.4850158324180556
bangladesh-char-kushai	3.074856152435657	0.5343156333535957	0.18747729614972083	0.17805575541110924	0.7059060376177656	0.2008063984691994	48.524682085461976	10.824306872494263	20	2.881916666666667	2.341622722271184
bangladesh-char-kushai	3.8689543898778798	0.5772644236278082	0.21367593613363692	0.21126476075120404	0.7418602140497993	0.7870282744733555	210.7892159858771	8.608622022961772	4	2.8798437499999996	2.2644904408001465
bangladesh-char-kushai	2.9826110055361896	0.509838409709546	0.2576875128643608	0.26636578345831546	0.9042768017176702	0.5461069440676594	155.66987818378752	10.733370463727224	1	2.6582708333333334	1.973267633771795
bangladesh-char-kushai	3.7259590146172554	0.5071497887020492	0.23917853399914768	0.32627066277043915	0.7947910846502474	0.7261497703883499	278.3703956486468	5.673423646974078	4	2.9526718749999996	2.2464561445569853
bangladesh-char-kushai	2.7940348554497065	0.30513796889172895	0.31701800972872246	0.026037102881161137	0.7570265219418039	0.499113614981296	511.8837435348319	9.10440149942074	2	2.5790546875	1.7614479034872177
bangladesh-char-kushai	3.1322370353801503	0.1969440002425583	0.10345509237666306	0.07949523040776744	0.5099206981650394	0.6899098637558213	103.28158829443386	4.714508750519531	11	2.6697604166666666	2.3935601061368583
bangladesh-char-kushai	3.099716788311707	0.7970273920837696	0.0006123869247607536	0.1983554471558431	0.500392737019301	0.6572680140804067	70.62042871011545	9.040014968203934	2	2.518776041666667	2.5172335761523494
bangladesh-char-kushai	2.8357622788618153	0.43630289601028305	0.2978153214826155	0.0835347084572036	0.7792114298638037	0.5835826679020371	1062.964433365479	5.6151276918078175	16	2.531138020833333	1.7773263374419828
bangladesh-char-kushai	2.119902323492297	0.4294695548978726	0.014875651886007242	0.4350041757752246	0.9422193816144989	0.6806415064824489	321.44470419329184	8.917306251246384	4	1.8779348958333333	1.8499993900583314
bangladesh-char-kushai	3.320182177432348	0.3721391786683508	0.33738626256517273	0.13325530912726147	0.7833393202498301	0.6101339970875155	502.5115092500054	8.909133282524657	5	2.870690104166667	1.902158698939049
bangladesh-char-kushai	3.0241757599214387	0.0030321044330700628	0.3223962075888575	0.19202451391607392	0.8653625751230005	0.5637146913023835	785.0956866892296	9.950791393992457	2	2.7286614583333333	1.8489513523727852
bangladesh-char-kushai	4.40913683441495	0.5412997076242716	0.24545408295021587	0.07517791514782848	0.5850832515711912	0.7755604520600459	150.40975322970425	5.828704836207683	3	3.2246458333333328	2.433143347473265
bangladesh-char-kushai	2.6085574812066614	0.8424883748205245	0.2944753934187575	0.18694956400585735	0.947573792069164	0.34622773565078735	238.48003490855092	9.129483130658397	3	2.4699817708333334	1.742632917130028
bangladesh-char-kushai	2.6946126396348085	0.04243342834672434	0.046153711262862065	0.21606792521524526	0.6161299314920076	0.7140027078381329	686.5414119418451	9.94564315622704	10	2.3300885416666666	2.2225463078976797
bangladesh-char-kushai	2.9926718267217285	0.05750834239908082	0.012793084720958373	0.1149361323435135	0.41921237524864063	0.7862068065371116	350.39707919456225	14.699773529148349	4	2.46396875	2.432446989031456
bangladesh-char-kushai	3.189771618832313	0.0894441974350978	0.04828156956666947	0.10673400388899314	0.47034479315819155	0.6459138551193236	61.233647748742996	10.583638148072954	4	2.7636432291666666	2.630210196340201
bangladesh-char-kushai	3.381880184988258	0.6694569896682256	0.3131996591881157	0.20203655784577687	0.7146661509579157	0.6397144001337246	448.41216864688965	12.16945790989909	5	2.8017265624999994	1.9242267579867087
bangladesh-char-kushai	3.3418798060275794	0.0038601337122929273	0.23806899515706884	0.06487163168691341	0.5932752662225721	0.613184926815229	849.0940070673017	7.236377023077365	1	2.939309895833334	2.2395513424770637
bangladesh-char-kushai	3.4324374341155113	0.13104089928620627	0.036880702952115124	0.23791803521669724	0.478245843097007	0.7579592415880992	162.5789625264849	12.076174522479764	1	2.803690104166667	2.7002880422651114
bangladesh-char-kushai	3.3096066594349813	0.9729314866014176	0.24161335085414742	0.1850245388539174	0.5745994185592643	0.2162077839109592	874.1112350325197	6.008230729766931	1	3.1824843749999996	2.413553661115283
bangladesh-char-kushai	3.8950966336382713	1.1781072142721183	0.20757996406829213	0.05166892891528188	0.644582565196579	0.7680707658572243	740.345356981222	13.344936034995337	10	2.612338541666667	2.0700694010532854
bangladesh-char-kushai	2.585891584749687	0.5732847531895948	0.16943384917268922	0.09111367250926924	0.6595084880755665	0.6630112351647605	468.61143938678975	7.076869882340217	8	2.224309895833333	1.8474365084293882
bangladesh-char-kushai	5.572685696915544	0.36876221306448853	0.4141061891829091	0.08252676680026395	0.736027091575446	0.7399159472746706	407.29246058140814	7.7953267150852135	2	4.074346354166666	2.387134312031429
bangladesh-char-kushai	3.4182671618569693	0.5649214670831748	0.20881730247967997	0.0760023032619776	0.5629064027927407	0.2120684057620278	55.786738443251636	10.039364935188713	1	3.2077682291666667	2.5379307205720636
bangladesh-char-kushai	3.0241757599214387	0.0030321044330700628	0.3223962075888575	0.19202451391607392	0.8653625751230005	0.5637146913023835	785.0956866892296	9.950791393992457	2	2.7330130208333334	1.8518999876256994
bangladesh-char-kushai	2.3812018180590453	0.5406327808518521	0.03337224507499302	0.07500342600054198	0.537164079371629	0.7142284399133138	500.6625134433065	7.1863844010525	5	2.0305390625000004	1.9627754152719037
bangladesh-char-kushai	2.68996301528414	1.491356718711743	0.2537085066367436	0.09267012740251089	0.6568003887783509	0.5071641369542715	399.85155487891546	9.309871691646787	2	2.261369791666667	1.687641038869473
bangladesh-char-kushai	2.0661296184906828	1.077401325247043	0.0002958525721755353	0.08457378883194823	0.600035579681419	0.6890766137913645	311.2817917003304	8.524883301568941	12	1.7055937500000005	1.7050891457019763
bangladesh-char-kushai	5.572685696915544	0.36876221306448853	0.4141061891829091	0.08252676680026395	0.736027091575446	0.7399159472746706	407.29246058140814	7.7953267150852135	2	4.075875	2.38802993616411
bangladesh-char-kushai	3.741783941351449	0.20254525572457252	0.22336960889361007	0.10178251840550001	0.5513454975261692	0.6465852486140866	236.7016329502966	7.79358798629208	2	3.1737343750000004	2.464818568924044
bangladesh-char-kushai	2.906431157742617	0.15578377318081219	0.014185853628565987	0.08789527671264143	0.4559859029850088	0.7358144871413894	166.80188608232342	9.5835196784625	2	2.4585052083333334	2.4236292133028496
bangladesh-char-kushai	3.886736303910827	0.11045275202112068	0.28987467672324513	0.09194005412656876	0.6478008233138617	0.7221518120915676	963.8421354666978	3.9549944577127065	1	3.154875	2.240356629272752
bangladesh-char-kushai	2.551694917645779	0.7542422554708923	0.09542204418983372	0.09759090995860716	0.562269835191742	0.6138936859509548	210.36899610841647	11.71180071138444	10	2.1861484375	1.9775416846913392
bangladesh-char-kushai	2.9772978624779287	0.6294298795300125	0.15906891734155545	0.11224697352664449	0.6031941718833665	0.47916532981061905	63.36206205272414	13.356657619132376	7	2.660846354166667	2.23758840539715
bangladesh-char-kushai	2.701456767043723	0.9251562502623518	0.15758607836288055	0.19181664843228347	0.7176045308996737	0.6592336842931129	391.8183880885093	13.19017003306745	3	2.2181171875000003	1.868572798572573
bangladesh-char-kushai	2.0661296184906828	1.077401325247043	0.0002958525721755353	0.08457378883194823	0.600035579681419	0.6890766137913645	311.2817917003304	8.524883301568941	12	1.7086874999999997	1.7081819804080804
bangladesh-char-kushai	4.299909333024724	0.1380810982017418	0.007511303357598497	0.11923605074484646	0.35631388956583937	0.7215024718656786	352.64183934364576	12.863514986684372	7	3.4218333333333337	3.3961309051275244
bangladesh-char-kushai	2.870010687489212	0.9261194175636681	0.22489705625022333	0.18954329539520992	0.8167645757530164	0.6265448909458201	527.4922297626348	12.878338272828984	7	2.378328125	1.8434491308903869
bangladesh-char-kushai	2.193923721723065	0.5460555077448871	0.15449769916298753	0.12659585588217442	0.7695792852285623	0.6025689047839256	845.0572103346414	11.509793693160152	1	1.968125	1.6640542158348453
bangladesh-char-kushai	2.301878376086253	0.35529875656619514	0.024699294763603285	0.12346575417608663	0.5573918513332174	0.6712745247763041	727.3831628406733	10.862561294190083	4	2.0378854166666667	1.987551084065968
bangladesh-char-kushai	2.9826110055361896	0.509838409709546	0.2576875128643608	0.26636578345831546	0.9042768017176702	0.5461069440676594	155.66987818378752	10.733370463727224	1	2.6535651041666672	1.9697745122503003
bangladesh-char-kushai	4.680471743386951	0.03082268271508467	0.3831601721877434	0.15141155148502658	0.740345079401436	0.6579243522137792	562.9240748002677	5.859556099705873	2	3.8210677083333335	2.3569867472673076
bangladesh-char-kushai	2.902332057674954	0.034885819661324924	0.06715807449806654	0.1737888671790184	0.5437283115151592	0.7448076403183493	898.0298598482409	9.26049384049854	2	2.447526041666667	2.283154905424459
bangladesh-char-kushai	3.0309303972389943	0.6734487093375849	0.07803876813510055	0.08207122167724076	0.49869894402011716	0.7568083363791388	260.4811392592971	8.209867062782408	1	2.394044270833333	2.2072160050766048
bangladesh-char-kushai	3.4537409999816107	0.17744145998446195	0.18744147436502745	0.18128870016029425	0.6241253708008412	0.6164213147049057	88.7786471854684	8.234143365263963	3	2.9965937499999997	2.4349077994269734
bangladesh-char-kushai	4.660198882635005	0.8761823430445552	0.05364528586464295	0.2529543433673152	0.5155120903430214	0.8290499075390761	161.48080824860622	7.632872690674432	7	3.0022317708333337	2.8411761892550667
bangladesh-char-kushai	2.119902323492297	0.4294695548978726	0.014875651886007242	0.4350041757752246	0.9422193816144989	0.6806415064824489	321.44470419329184	8.917306251246384	4	1.876497395833333	1.8485832738079173
bangladesh-char-kushai	2.838497462842094	0.02730777435186151	0.24315768535107568	0.23235055133884192	0.8825736309404554	0.594918061041361	212.79265992155084	13.437979972796569	13	2.5467291666666667	1.927472397283926
bangladesh-char-kushai	2.9489005844405067	0.2522493007316111	0.05964279434598557	0.13709116418710576	0.5354186023048431	0.750983937310013	873.4547104723143	5.839875650481556	3	2.4588359375	2.3121840913491685
bangladesh-char-kushai	2.0711470327739736	1.4205836664732143	0.05779503128931877	0.018172945323297853	0.5377883780603637	0.5993426867361369	305.0244826611615	2.6657370424509907	2	1.71640625	1.6172064970760678
bangladesh-char-kushai	3.0561861450016194	0.6769806692285198	0.14763803433705833	0.08188064375825416	0.5695661740525805	0.724047387888443	750.2267343743317	6.193573750476181	20	2.4473177083333333	2.0860005324767257
bangladesh-char-kushai	4.115228418615923	0.14364965014960349	0.2807159445651884	0.08774972820339251	0.6167966101031731	0.7183810743744247	128.6735687447912	5.51564698188531	1	3.311763020833333	2.3820983362640424
bangladesh-char-kushai	3.7259590146172554	0.5071497887020492	0.23917853399914768	0.32627066277043915	0.7947910846502474	0.7261497703883499	278.3703956486468	5.673423646974078	4	2.9551666666666665	2.248354235610185
bangladesh-char-kushai	2.986448445782191	0.42414197845018836	0.08623026829156717	0.19390088701123984	0.5941494880997337	0.7491328854467308	876.0411806091037	6.026531305669525	2	2.4545598958333334	2.242902537477904
bangladesh-char-kushai	2.629955406541857	0.5789467071883242	0.06382917393669237	0.286798956765324	0.7241120745089813	0.7211401282935573	211.4785300262367	16.175559376393437	19	2.1991119791666667	2.0587444781421738
bangladesh-char-kushai	3.9849918360142023	0.10846411701088486	0.26330949620206384	0.024155944080250586	0.5241610826405608	0.7148156264439361	350.73857148134306	11.225897008949806	3	3.234442708333333	2.3827832283076438
bangladesh-char-kushai	2.4088984816392967	1.5141207664287049	0.003250818088622097	0.08309059692771284	0.5119039247757635	0.6775292118634193	393.0477994475453	7.0627594790686565	13	1.8304765624999997	1.824526016179826
bangladesh-char-kushai	2.585891584749687	0.5732847531895948	0.16943384917268922	0.09111367250926924	0.6595084880755665	0.6630112351647605	468.61143938678975	7.076869882340217	8	2.22603125	1.8488662069338073
bangladesh-char-kushai	2.191629360456818	0.061523576107425336	0.1305104085215634	0.29470417674835825	0.7755421552671004	0.48000795944142227	89.52876077656566	7.451973607954322	3	2.055981770833333	1.7876547500089877
bangladesh-char-kushai	2.9627863256890543	3.508027296687953	0.1954770455896696	0.10221801004427072	0.7294766267201069	0.610534104792809	157.84601003349783	6.554826763172501	12	1.7192031250000002	1.3831383773564727
bangladesh-char-kushai	3.1322370353801503	0.1969440002425583	0.10345509237666306	0.07949523040776744	0.5099206981650394	0.6899098637558213	103.28158829443386	4.714508750519531	11	2.660643229166667	2.3853861381118864
bangladesh-char-kushai	4.973939811325473	0.47201802298458273	0.2955210746319033	0.30459460723574133	0.808381773971457	0.7308847513126162	633.155163155354	4.767942270419368	5	3.700697916666667	2.607063691445288
bangladesh-char-kushai	2.986448445782191	0.42414197845018836	0.08623026829156717	0.19390088701123984	0.5941494880997337	0.7491328854467308	876.0411806091037	6.026531305669525	2	2.4454609375	2.2345881847628277
bangladesh-char-kushai	3.4536291676222985	1.2497195682378452	0.13128349197592043	0.20054028130730903	0.6828209816321371	0.783399273541021	207.03213784221688	9.050206134036422	10	2.3274895833333336	2.021928623295753
bangladesh-char-kushai	3.0021816838734487	0.09428604253691775	0.11917789767063947	0.17737140713891916	0.5768166830000062	0.6806508833632454	135.1766813716265	10.503512770901981	3	2.5942552083333332	2.28507732658306
bangladesh-char-kushai	3.320182177432348	0.3721391786683508	0.33738626256517273	0.13325530912726147	0.7833393202498301	0.6101339970875155	502.5115092500054	8.909133282524657	5	2.8919036458333336	1.9162150830670284
bangladesh-char-kushai	2.6850643059052417	0.515843113573312	0.1988736349165771	0.14420416928129662	0.6124425117642874	0.4662372402605288	104.78807246982862	6.16585773319175	7	2.4702682291666664	1.9789970072133551
bangladesh-char-kushai	2.39765617716871	0.1687011474041666	0.12194911679029997	0.20518964848112278	0.6632257242502365	0.6276877651537571	244.2216876586558	8.688101738511229	2	2.1570911458333337	1.8940357857627825
bangladesh-char-kushai	3.3542672512533973	0.37910397448734795	0.22911245057240634	0.054335278590933386	0.5056632168620712	0.17786320388965077	50.847306125037704	5.515447586303415	5	3.159848958333333	2.4358882200509173
bangladesh-char-kushai	3.343468125734913	0.5287957154008063	0.08669032311919783	0.058210506347030795	0.4963391338474781	0.7826480459288854	124.61684715579021	10.164760811322509	7	2.5981302083333326	2.3728974610671676
bangladesh-char-kushai	3.999397291907264	1.0719977160199705	0.4713544403330334	0.075507043291689	0.9465621722326768	0.607344828776982	664.2752435857254	12.926533766889206	8	3.1364166666666664	1.6580527440988015
bangladesh-char-kushai	2.3368452985943313	0.028416728612092632	0.19879072158048253	0.1172965160365185	0.8023125845292611	0.5650031702688489	491.67905820651913	11.058631869782314	3	2.1484895833333333	1.7213897887543497
bangladesh-char-kushai	3.3816651900566237	0.23937705673729162	0.01609558624382272	0.1545949232796337	0.4749444246986813	0.8051813268090918	408.6055702795969	8.792432366280794	13	2.6634921875	2.620621719286346
bangladesh-char-kushai	3.3858937495597177	0.2862050783754495	0.23195228735462994	0.07750402876125594	0.5431402466092803	0.660266936909584	134.12010655649976	7.456982483041079	4	2.878065104166667	2.2104913200996674
bangladesh-char-kushai	3.1995864227691455	0.7478997294199831	0.21586411475104497	0.0943560556487804	0.6980662321794185	0.6910224715989821	360.5975040791242	6.02009954001317	9	2.5736171874999996	2.0180655916122383
bangladesh-char-kushai	3.070521858592959	1.566021638406252	0.04839682105964131	0.2206229277096345	0.7295396421843414	0.7651216245088541	262.7279669857627	10.126173180023098	3	2.0298125	1.9315760276528766
bangladesh-char-kushai	3.886736303910827	0.11045275202112068	0.28987467672324513	0.09194005412656876	0.6478008233138617	0.7221518120915676	963.8421354666978	3.9549944577127065	1	3.1499505208333334	2.236859631912553
bangladesh-char-kushai	2.1022620480929435	0.426843510374087	0.06462048078528441	0.2281800888111041	0.7577131269795016	0.5888827966752787	222.3599210966511	6.876334430248235	20	1.9116979166666668	1.7881630781754403
bangladesh-char-kushai	3.064093559081671	0.4741013080341924	0.2727883106170561	0.21601237409859705	0.7430608396505076	0.3737885839637459	96.19307881248263	14.227379791914059	7	2.8790677083333325	2.0936916920249633
bangladesh-char-kushai	2.817508944383675	2.438182051902978	0.05902921957460437	0.25469664485056115	0.8187969332558965	0.7224069616006505	155.12953389456297	11.442592303010823	8	1.6749010416666668	1.5760329403123914
bangladesh-char-kushai	3.0947839523329472	0.5555665621211915	0.30529569683524843	0.1998013896966098	0.7359562586573183	0.5757853560812364	726.8593471327656	12.1678104434049	12	2.720533854166667	1.88996657539497
bangladesh-char-kushai	3.2338622132330386	0.9072702618838786	0.01967811241809541	0.2685425123862312	0.518112256010482	0.6447608715390519	241.10917359819052	14.88215811465533	6	2.6042734375000003	2.5530262520294156
bangladesh-char-kushai	3.0361882813963184	0.48664442512487033	0.11106909505988004	0.20119110611115812	0.5934137911807995	0.6557655734692095	287.908684954867	8.674183709749007	1	2.575776041666667	2.28968692764183
bangladesh-char-kushai	3.0021816838734487	0.09428604253691775	0.11917789767063947	0.17737140713891916	0.5768166830000062	0.6806508833632454	135.1766813716265	10.503512770901981	3	2.5919921875	2.283084007815028
bangladesh-char-kushai	3.175793507781982	0.4113911988328032	0.12258589477923011	0.22144426572381642	0.6212179819881807	0.7116254085183232	173.0354426374911	7.861949121408081	1	2.6287968750000004	2.3065434578852813
bangladesh-char-kushai	2.740835248912727	0.21123210151096228	0.11172873688193175	0.21245853989372981	0.7134694282471769	0.6595511300944101	435.3257321815142	8.540064145298011	2	2.3995078125	2.1314138354710477
bangladesh-char-kushai	2.9721794555242234	0.19657113319036057	0.35567114943751676	0.23429135884798993	0.9963698408507523	0.505126968048651	418.6172363804087	9.771433013920923	7	2.7376015624999996	1.763915668063683
bangladesh-char-kushai	4.680471743386951	0.03082268271508467	0.3831601721877434	0.15141155148502658	0.740345079401436	0.6579243522137792	562.9240748002677	5.859556099705873	2	3.8223593750000004	2.3577834987115653
bangladesh-char-kushai	3.372443728658656	1.1400147613720368	0.37007872041355344	0.04329473859258415	0.8508143366527195	0.6375452167678937	701.611054618317	5.255876362937945	28	2.6342161458333333	1.659348805290611
bangladesh-char-kushai	2.838497462842094	0.02730777435186151	0.24315768535107568	0.23235055133884192	0.8825736309404554	0.594918061041361	212.79265992155084	13.437979972796569	13	2.5533854166666665	1.9325101289408078
bangladesh-char-kushai	2.0661296184906828	1.077401325247043	0.0002958525721755353	0.08457378883194823	0.600035579681419	0.6890766137913645	311.2817917003304	8.524883301568941	12	1.7001380208333337	1.6996350306268166
bangladesh-char-kushai	2.7230440781837872	0.3226336048457525	0.013267083436430654	0.15007175554306773	0.529391756450095	0.7517485655806476	233.10226911299029	6.537938656156541	5	2.2771666666666666	2.246955306501341
bangladesh-char-kushai	3.075980725275553	0.7780973301196603	0.1257533727624277	0.2792388443102593	0.6841039316680307	0.701797408535544	368.80471234219584	5.71740991276205	3	2.47821875	2.1665743837444125
bangladesh-char-kushai	3.1322370353801503	0.1969440002425583	0.10345509237666306	0.07949523040776744	0.5099206981650394	0.6899098637558213	103.28158829443386	4.714508750519531	11	2.665572916666666	2.389805824336185
bangladesh-char-kushai	4.981156631500924	1.1000340726706983	0.21359739944455758	0.4258566413062691	0.8551495729798801	0.7003181945048802	103.72835040843037	8.501418115967606	3	3.3966614583333334	2.671143404039775
bangladesh-char-kushai	3.4288382367579615	0.29065461754570526	0.31770314677180733	0.24100714395221592	0.7583516699175396	0.47442519293406576	308.004430365608	19.606497641928833	6	3.1350312499999995	2.139021956647047
bangladesh-char-kushai	2.551470612768954	0.4761531169128255	0.2134157433533482	0.17648947622900296	0.7856002261359001	0.5934141631123108	184.13934646413745	6.749997390736178	15	2.2784661458333333	1.792205599614874
bangladesh-char-kushai	2.691090713547367	0.46226417177057877	0.04755948325373536	0.2702982452335612	0.6449780889156989	0.7558147238376476	277.7616545037061	7.335869467846015	2	2.2324531249999997	2.126278807986813
bangladesh-char-kushai	2.301878376086253	0.35529875656619514	0.024699294763603285	0.12346575417608663	0.5573918513332174	0.6712745247763041	727.3831628406733	10.862561294190083	4	2.0392604166666666	1.988892122535668
bangladesh-char-kushai	3.4631902068591804	0.9419126215688594	0.1992578107851972	0.005084234973335448	0.5700294920318985	0.5210623923323946	69.68396866195597	7.53112382324742	4	2.93225	2.3479762843251053
bangladesh-char-kushai	2.62134578018009	0.8867637924506216	0.246299596084909	0.16878339243083496	0.8700749594083386	0.5710279592613053	193.51937296452945	11.379286333602323	4	2.2736223958333337	1.7136301180899804
bangladesh-char-kushai	1.86270377303614	1.8700872638521187	0.018340327265052577	0.07698784241827096	0.6185122172160594	0.5652596044794017	132.22978982853107	8.834164866236135	4	1.5094453124999998	1.4817615914800504
bangladesh-char-kushai	3.458282552291007	0.3822355824816344	0.24755437087592969	0.23660635298164182	0.6638571435294347	0.6381083518742268	561.3444904843657	11.57685513393074	8	2.9528619791666673	2.22186808963061
bangladesh-char-kushai	2.119902323492297	0.4294695548978726	0.014875651886007242	0.4350041757752246	0.9422193816144989	0.6806415064824489	321.44470419329184	8.917306251246384	4	1.8741901041666664	1.8463103046088833
bangladesh-char-kushai	1.9979968910318315	0.8119746868388921	0.031162112799148958	0.2715885976861177	0.8249324559819243	0.6568943770704802	271.15888319456	11.717081260081876	22	1.7440885416666665	1.6897390577995466
bangladesh-char-kushai	2.221144321093102	0.27524940961849076	0.10067799492300293	0.1340178028898846	0.7535530791973397	0.4862653327707882	92.10384331780551	16.894943387802165	5	2.082075520833334	1.872456332117567
bangladesh-char-kushai	3.499434459081	5.479084591775193	0.44538974444482426	0.05204873129370756	0.6310351846094847	0.4542625476581061	268.1880230577211	10.76492245339707	10	2.228268229166667	1.235820412023604
bangladesh-char-kushai	2.906431157742617	0.15578377318081219	0.014185853628565987	0.08789527671264143	0.4559859029850088	0.7358144871413894	166.80188608232342	9.5835196784625	2	2.4552239583333333	2.4203945106350684
bangladesh-char-kushai	2.8898019707325577	0.7735573697961465	0.06816892011547142	0.16277437100625242	0.647102648749794	0.7620901724417077	646.6422090422269	11.245213424670027	2	2.2703124999999997	2.1155477485503438
bangladesh-char-kushai	3.0877070925977956	0.6646392257343849	0.015429458022763859	0.3934123679036474	0.7073534822872487	0.7895500816834704	2320.0292162007636	8.4805995901546	8	2.3770989583333333	2.3404216097397734
bangladesh-char-kushai	3.1475918967387537	0.11564343692590942	0.25455791580867393	0.23936477094914188	0.7505997221879432	0.4404719146991198	62.213674580083996	5.35585159947944	7	2.9033463541666666	2.1642765573792877
bangladesh-char-kushai	2.0661296184906828	1.077401325247043	0.0002958525721755353	0.08457378883194823	0.600035579681419	0.6890766137913645	311.2817917003304	8.524883301568941	12	1.6990494791666668	1.6985468110080018
bangladesh-char-kushai	3.033564289317463	1.7523895783889836	0.0983383323788859	0.29159751933210537	0.6530567276855843	0.1694323103336876	69.24397375273277	8.2050429111536	1	2.717794270833333	2.450530914490693
bangladesh-char-kushai	3.1416117383662168	0.671245108380553	0.21941217964560544	0.027465380697877927	0.6411535557445357	0.7222874751182119	265.25334032470494	13.061450476023374	3	2.532583333333333	1.9769037040325337
bangladesh-char-kushai	2.6679042921737777	0.36266639652335336	0.16976764953311724	0.1253472859583722	0.6353527003080826	0.6635775002024717	721.5347414467859	9.547972193825096	3	2.3323750000000003	1.936413178420196
bangladesh-char-kushai	3.689183098806936	0.030836868287043222	0.38396358869081326	0.2166618022293899	0.90501154148398	0.5863971910339458	1826.4804687077208	3.929229887237961	9	3.245151041666667	1.9991312018646026
bangladesh-char-kushai	2.4404693127380988	0.5874633372817848	0.15105124380383103	0.2687402815614531	0.8142802403325141	0.5599972773003553	175.26405061356644	9.634640724879146	7	2.1933151041666665	1.8620121296285623
bangladesh-char-kushai	2.324856112563298	1.1322944184295984	0.060117847364135134	0.06680970713068782	0.5653679338038105	0.7316358898569786	379.8163513923936	8.80356759024907	3	1.8338046875	1.7235602972012394
bangladesh-char-kushai	2.673470336161888	0.8837413205259628	0.22384553530935794	0.10702911574369431	0.735414050089391	0.6319041699694369	410.7618830462313	9.497511628449637	2	2.2362890624999996	1.735705740198225
bangladesh-char-kushai	3.0561861450016194	0.6769806692285198	0.14763803433705833	0.08188064375825416	0.5695661740525805	0.724047387888443	750.2267343743317	6.193573750476181	20	2.463263020833333	2.099591710382335
bangladesh-char-kushai	4.436566106771162	0.492136761593574	0.3125871437007884	0.20007047001320788	0.672535241329269	0.5342630676211683	73.70045095623034	7.6528750974137285	15	3.7827864583333333	2.6003360440928955
bangladesh-char-kushai	4.013342487927128	1.298682600299927	0.30688000780005636	0.12510521844755992	0.7698073608868203	0.3013151588956223	58.94540416819722	5.592455728733683	3	3.4694973958333333	2.4047780079377246
bangladesh-char-kushai	3.7110773169677223	0.23566032067716636	0.09741229243509582	0.11319444900904038	0.49785678160810676	0.8061849884182866	435.3945002806481	5.36058875505349	1	2.870908854166666	2.5912470413100768
bangladesh-char-kushai	4.0295910247318805	0.9254641287502035	0.09565864521819221	0.019591940189221037	0.4340199745743745	0.7977132845955762	483.6862452062565	11.307222408584284	5	2.7638359374999997	2.4994511361133975
bangladesh-char-kushai	5.242354436607247	1.2867624608907737	0.3067933041005647	0.08807797276487955	0.7776610404372353	0.7792801718544308	134.37306596083044	4.4742048708734306	12	3.1020156250000004	2.150338002034672
bangladesh-char-kushai	2.902332057674954	0.034885819661324924	0.06715807449806654	0.1737888671790184	0.5437283115151592	0.7448076403183493	898.0298598482409	9.26049384049854	2	2.452015625	2.2873429769858267
bangladesh-char-kushai	1.7280729853016592	0.3821626732390561	0.006642444623197729	0.1864385391367008	0.8317222173982188	0.5515509831796839	2585.6653776127046	4.785090825233339	12	1.6228619791666665	1.6120822083389588
bangladesh-char-kushai	3.3418798060275794	0.0038601337122929273	0.23806899515706884	0.06487163168691341	0.5932752662225721	0.613184926815229	849.0940070673017	7.236377023077365	1	2.9316640625000003	2.233725745002535
bangladesh-char-kushai	4.239929381255717	1.0592834574662644	0.2024909727790508	0.08225539247603537	0.5579149673137752	0.7589173891753962	569.6880723166277	9.364252675112287	1	2.8692786458333335	2.288275621664384
bangladesh-char-kushai	2.8444803283903335	0.4865055939062889	0.07519156923668413	0.07935786720123293	0.6065930228699884	0.7414604077161552	590.5999938602577	11.362085895805121	8	2.348651041666667	2.1720522842543772
bangladesh-char-kushai	3.3603034625901866	0.8303029176878357	0.3125987523997544	0.19893372259518488	0.9207589906957275	0.6655808788556863	474.79944915383425	7.816908722593358	7	2.6806796874999996	1.8427025616041361
bangladesh-char-kushai	2.7291337257237696	1.146640544466318	0.027384852756367595	0.15603993196028756	0.5640806264785644	0.3888265398012849	52.6038137812107	10.003307607901627	13	2.4088723958333333	2.342905779964559
bangladesh-char-kushai	2.710580517000261	2.025303400351273	0.02928469328725863	0.28940021968997837	0.9425298274595864	0.7885397875354545	214.03353096126372	9.023073403904284	2	1.6352760416666667	1.5873874843464562
bangladesh-char-kushai	1.9979968910318315	0.8119746868388921	0.031162112799148958	0.2715885976861177	0.8249324559819243	0.6568943770704802	271.15888319456	11.717081260081876	22	1.7450026041666669	1.6906246361808166
bangladesh-char-kushai	2.1808017597454206	0.8771007099133711	0.1400878369639186	0.08573568532356102	0.6941175696248475	0.6251754327709396	530.808828984145	7.790561634409845	13	1.88075	1.6172798006301101
bangladesh-char-kushai	2.6743920619996655	0.5479916512398253	0.0694317319584627	0.11057646588080905	0.5918033811500426	0.7085906375372045	221.12865242520147	9.616387720661233	8	2.2490546875	2.092898925277576
bangladesh-char-kushai	4.667509302309923	0.42392288277288775	0.45333551738299693	0.07580901849667646	0.817870183782097	0.5972764342222149	262.735936100668	13.23648973242664	5	3.875020833333333	2.1183362589842747
bangladesh-char-kushai	2.421392683430903	0.8634891826715154	0.07019459402888106	0.1122134336318779	0.586394767358098	0.6702579282529724	104.2049261556556	9.694341914644559	8	2.0238255208333333	1.8817639100131487
bangladesh-char-kushai	3.431757135316409	0.0010913044842844257	0.34047713257145357	0.07026972939151306	0.7098983823646066	0.6015993515500841	202.41617726510668	15.106703038626168	5	3.0227786458333337	1.993591640101779
bangladesh-char-kushai	2.7230440781837872	0.3226336048457525	0.013267083436430654	0.15007175554306773	0.529391756450095	0.7517485655806476	233.10226911299029	6.537938656156541	5	2.286299479166667	2.2559669532158946
bangladesh-char-kushai	2.3812018180590453	0.5406327808518521	0.03337224507499302	0.07500342600054198	0.537164079371629	0.7142284399133138	500.6625134433065	7.1863844010525	5	2.0180885416666667	1.9507403962711314
bangladesh-char-kushai	4.223702629138255	1.185783528186191	0.09301019811795092	0.3151054145790653	0.8350576777416476	0.8383497544061965	220.24548186824725	8.161852599905876	3	2.5610520833333332	2.322848121672109
bangladesh-char-kushai	2.1419069743395056	0.551492765273743	0.11543216395305393	0.19678650031484182	0.6897082605560699	0.49279441303610266	749.8674077459319	7.008946269935267	9	1.9966484375	1.766170987705891
bangladesh-char-kushai	4.680471743386951	0.03082268271508467	0.3831601721877434	0.15141155148502658	0.740345079401436	0.6579243522137792	562.9240748002677	5.859556099705873	2	3.834893229166667	2.3655148791575558
bangladesh-char-kushai	2.9566408632654353	0.768594733026256	0.2176106370358402	0.12276187018016284	0.7190099591664565	0.6891728854589876	363.23880166198956	8.72559488656867	5	2.4048984375	1.8815669565091284
bangladesh-char-kushai	2.7291337257237696	1.146640544466318	0.027384852756367595	0.15603993196028756	0.5640806264785644	0.3888265398012849	52.6038137812107	10.003307607901627	13	2.39565625	2.330051556338878
bangladesh-char-kushai	1.6417779669219354	1.0006697117796768	0.0842053255109966	0.1818377837587127	0.882640229770253	0.5365749906869346	733.0929818993121	11.855587047650822	2	1.4962890625	1.3702935549336437
bangladesh-char-kushai	3.886736303910827	0.11045275202112068	0.28987467672324513	0.09194005412656876	0.6478008233138617	0.7221518120915676	963.8421354666978	3.9549944577127065	1	3.149395833333333	2.236465734272298
bangladesh-char-kushai	2.8919486629268873	0.35798972611221047	0.1823189519882095	0.3517160134904934	0.7570625415784011	0.5891665015854766	163.65545605619823	8.226069893033356	32	2.5728984375000006	2.103810290802899
bangladesh-char-kushai	2.4940429492019422	1.4669938563570706	0.10677367482180436	0.2112192729513984	0.5951884462084328	0.17097668170943336	74.79543486039226	6.604203493488255	3	2.3342369791666666	2.085001918996094
bangladesh-char-kushai	3.1322370353801503	0.1969440002425583	0.10345509237666306	0.07949523040776744	0.5099206981650394	0.6899098637558213	103.28158829443386	4.714508750519531	11	2.659450520833333	2.3843168215293558
bangladesh-char-kushai	2.2780996821506534	0.5830353847252482	0.1392909753421225	0.17524612426690653	0.7568238955290914	0.5898773789209704	269.06317829583634	5.670360242441442	7	2.0569869791666666	1.7704672565724953
bangladesh-char-kushai	2.1835419553222457	1.441422208709242	0.014604457454240294	0.0975857078437764	0.4122418014129554	0.4595751512380878	534.9932617255212	6.020905012191411	1	1.9513151041666668	1.9228172057480482
bangladesh-char-kushai	4.285939485146308	0.5835483126890028	0.03443237862348154	0.17669517208387178	0.47709246513903536	0.8628305066350065	187.70743044360742	11.040124760516829	2	2.9228203125000003	2.8221806568515975
bangladesh-char-kushai	2.238136292222744	1.6561712832747344	0.031100900076297112	0.258876924724704	0.8266587428666817	0.7010829589255904	221.62228113533197	10.325074472773416	3	1.6534505208333334	1.6020267214037947
bangladesh-char-kushai	3.7450266282036266	0.1884086855429646	0.3175541675097162	0.19762252199779462	0.7324158973982553	0.6143926695463413	148.89934636549737	4.829806055899548	1	3.223239583333333	2.199686420763552
bangladesh-char-kushai	3.376725245096763	0.7411163795375473	0.16872911230448742	0.26735357684368183	0.7967432210786999	0.7659720820240933	625.7304669731138	10.601319768247519	6	2.563046875	2.1305862509864597
bangladesh-char-kushai	4.307375354266912	0.7781209440590808	0.10720139000689143	0.11006096895710087	0.5164146122978516	0.8428386263053258	340.1459703690666	7.914475508850986	3	2.8602838541666666	2.553657449185731
bangladesh-char-kushai	1.7319158941939727	0.597943527476438	0.06315705210366843	0.1253522407381656	0.804048127583383	0.371042020090254	139.49778455028974	8.784509437854325	12	1.6552994791666666	1.5507556437137624
bangladesh-char-kushai	3.2522242791789706	1.0602282460784707	0.18990005353176934	0.1455650673388589	0.709181926813177	0.7654563392013612	552.7194931463509	8.755013594504554	2	2.3496640625000005	1.9034627312495758
bangladesh-char-kushai	3.8615292509253862	0.1325149683626774	0.3678250801893524	0.2883101496170442	0.8817147666632177	0.4333722472861725	86.32389420995725	8.765402206093189	1	3.5533645833333334	2.2463479705267453
bangladesh-char-kushai	3.0139376698567166	0.8072786902812575	0.12534659424873346	0.0684433194845735	0.4965979514553766	0.6366305505545743	768.0013832476742	9.84028868940533	1	2.4954843749999998	2.1826839075928204
bangladesh-char-kushai	3.5082908833218576	3.3993797531499825	0.060640813882383446	0.26282316576006576	0.5171467962371159	0.2767860324019726	908.1444890311769	9.006762099908087	3	2.9502656249999997	2.7713591163307814
bangladesh-char-kushai	2.119902323492297	0.4294695548978726	0.014875651886007242	0.4350041757752246	0.9422193816144989	0.6806415064824489	321.44470419329184	8.917306251246384	4	1.8734531249999997	1.8455842884877474
bangladesh-char-kushai	3.0261912455953617	0.0034648417709959942	0.14702740644605458	0.33894523809423543	0.742792217420604	0.7468845707509625	476.4221424133427	5.144103848242744	2	2.528375	2.1566345812269567
bangladesh-char-kushai	3.9552729945330456	0.30607187633789784	0.33134985430358216	0.1970578976166617	0.6475173980524247	0.40706494589335257	388.7058904065519	16.688434599060727	8	3.6813593749999995	2.4615414824546233
bangladesh-char-kushai	3.5177082039673113	0.8071550376902252	0.3949777413473168	0.04764726312718582	0.8039904666140374	0.6120272218087063	644.7517684027371	6.616046641521139	10	2.8875052083333332	1.74700492301722
bangladesh-char-kushai	3.523632726617677	0.006562791087824467	0.07016505745645805	0.3769168464923676	0.584206441143828	0.22507395082310183	36.35693990415749	11.612221020027258	8	3.2302239583333336	3.003575108699648
bangladesh-char-kushai	3.1322370353801503	0.1969440002425583	0.10345509237666306	0.07949523040776744	0.5099206981650394	0.6899098637558213	103.28158829443386	4.714508750519531	11	2.6589010416666667	2.383824188780636
bangladesh-char-kushai	3.078265421841365	0.2826679905753206	0.062082773376413436	0.19628990196143642	0.5004049764820236	0.7183533679642516	280.95671882867083	5.707040305951488	2	2.5815078124999995	2.4212406480071214
bangladesh-char-kushai	2.0500633429466073	0.4477653155370418	0.15372408515006308	0.17019387263253874	0.6645470590976954	0.4021320707729787	182.37426750275256	5.914886277719514	3	1.9721250000000001	1.6689618885734319
bangladesh-char-kushai	1.9822068469237462	2.169052198717003	0.150843139176042	0.16495731774280617	0.9440476164154449	0.6049908215840982	338.421447269655	6.274272921042744	1	1.5041588541666666	1.2772668107847283
bangladesh-char-kushai	2.193923721723065	0.5460555077448871	0.15449769916298753	0.12659585588217442	0.7695792852285623	0.6025689047839256	845.0572103346414	11.509793693160152	1	1.9596171875000001	1.6568608407910055
bangladesh-char-kushai	1.8930589832934892	0.8833619133319016	0.05213072290595483	0.19352528090704763	0.7145002034222079	0.5580876017655284	192.70465323471856	7.0748199208184195	3	1.7062265625000002	1.6172797383555326
bangladesh-char-kushai	2.193923721723065	0.5460555077448871	0.15449769916298753	0.12659585588217442	0.7695792852285623	0.6025689047839256	845.0572103346414	11.509793693160152	1	1.9697578125	1.6654347625604307
bangladesh-char-kushai	2.365309060929747	0.3297397099764601	0.04256817909180369	0.1192101658847653	0.5322712817512852	0.688856007821251	286.74568771125547	7.67262231293021	2	2.084609375	1.995871349788547
bangladesh-char-kushai	3.8611593534109026	0.22546796504209526	0.2373578478121841	0.05337838945259124	0.5946936793023998	0.39752293066212324	59.40282982672006	5.520425071487258	1	3.534682291666667	2.695697710216828
bangladesh-char-kushai	3.2360233871662185	1.6912496258457248	0.006962904558462768	0.2664411747320811	0.5827933231950484	0.43664767943493044	71.47831032538906	10.009285605842159	11	2.636432291666667	2.618075065244943
bangladesh-char-kushai	2.7349031896249554	0.759617238672564	0.29360336364235107	0.25869259494290037	0.8166469290578539	0.4536761073180214	322.5811194021263	11.200745435633166	7	2.516354166666667	1.7775441192178882
bangladesh-char-kushai	3.1322370353801503	0.1969440002425583	0.10345509237666306	0.07949523040776744	0.5099206981650394	0.6899098637558213	103.28158829443386	4.714508750519531	11	2.663390625	2.3878493018554865
bangladesh-char-kushai	2.6724350445666945	0.8541828957251164	0.19435276294238346	0.05309759684055659	0.618688604393963	0.6939030916457298	630.0018765991523	7.7065947167758075	1	2.171830729166667	1.7497294263099539
bangladesh-char-kushai	3.08901349356963	2.5683180295845944	0.13591181202317212	0.22145068554131292	0.731809462968761	0.3781461338502836	97.86220032333298	8.118308178605515	4	2.4361015625	2.105006584868144
bangladesh-char-kushai	2.838497462842094	0.02730777435186151	0.24315768535107568	0.23235055133884192	0.8825736309404554	0.594918061041361	212.79265992155084	13.437979972796569	13	2.5466354166666663	1.9274014433169273
bangladesh-char-kushai	4.002194565483245	0.7457162171871415	0.302276347333818	0.11623078284619535	0.6858901400338225	0.6474468330858252	811.0102367642548	8.0072969592573	3	3.1757109375	2.215768635124445
bangladesh-char-kushai	3.0241757599214387	0.0030321044330700628	0.3223962075888575	0.19202451391607392	0.8653625751230005	0.5637146913023835	785.0956866892296	9.950791393992457	2	2.7234765624999993	1.8454380472928613
bangladesh-char-kushai	2.8088120463750985	1.523407388089453	0.14456790168987585	0.12497913836587296	0.6968705836576516	0.6784624586758342	956.5873673634735	12.241747533548812	8	2.0762578124999997	1.776097577179663
bangladesh-char-kushai	3.320182177432348	0.3721391786683508	0.33738626256517273	0.13325530912726147	0.7833393202498301	0.6101339970875155	502.5115092500054	8.909133282524657	5	2.869971354166667	1.9016824453152679
bangladesh-char-kushai	3.547051963943889	0.25120155273447525	0.09286309977565653	0.22548693618317067	0.49410486035528023	0.7489380487973365	287.95244640423846	6.085970851423971	16	2.852359375	2.5874804417633457
bangladesh-char-kushai	2.1753000334640245	0.4871468809401585	0.017816738920824558	0.05166433557472185	0.5693126490748105	0.6916581696540848	265.4843065499356	11.001698994296202	2	1.8980442708333332	1.8642273115997288
bangladesh-char-kushai	3.5188454193790526	1.7049905761183568	0.1785149889912957	0.07351693899579483	0.6939115213448307	0.77126317625707	239.14967053883865	8.573634552417646	8	2.1508333333333334	1.7668773445112216
bangladesh-char-kushai	3.5615260832921822	0.7847695307485544	0.14183438524213846	0.09260949948265743	0.5532578885518707	0.7639583019821921	143.76879526761124	7.957431657516287	8	2.6446197916666665	2.2695217693164325
bangladesh-char-kushai	3.5177082039673113	0.8071550376902252	0.3949777413473168	0.04764726312718582	0.8039904666140374	0.6120272218087063	644.7517684027371	6.616046641521139	10	2.8824999999999994	1.743976660566359
bangladesh-char-kushai	2.962208946523457	0.9955336797839034	0.11487344530839598	0.25220031472330184	0.7091228967024027	0.7755538908403503	259.147351052712	9.907550655478909	8	2.188364583333333	1.936979604054961
bangladesh-char-kushai	3.070521858592959	1.566021638406252	0.04839682105964131	0.2206229277096345	0.7295396421843414	0.7651216245088541	262.7279669857627	10.126173180023098	3	2.0233906249999998	1.925464950988119
bangladesh-char-kushai	1.8561883099377587	0.22519248222686203	0.11760467154007266	0.0607840998776923	0.7374086779872078	0.4272133349927555	1049.977568676728	9.439494145522245	12	1.7815546875000001	1.5720355336458858
bangladesh-char-kushai	2.0865721763003404	0.24697845529301674	0.16505471362384022	0.15670027543355095	0.8758996330329486	0.46535456789380747	244.0791502882678	8.839004042667076	4	1.9812369791666666	1.6542244769493502
bangladesh-char-kushai	2.21981512410978	1.105591400346221	0.15969608067363736	0.08473952238894251	0.7291365396460113	0.5276169296858635	156.60563603502763	10.889312938090885	1	1.9670625	1.652930328309913
bangladesh-char-kushai	3.671051826631247	0.6334243147074503	0.15068304367000357	0.12409519431084584	0.5614683736817071	0.7022382096611658	139.2479169214648	11.03564802534434	9	2.9103411458333337	2.4718020838611214
bangladesh-char-kushai	3.3603034625901866	0.8303029176878357	0.3125987523997544	0.19893372259518488	0.9207589906957275	0.6655808788556863	474.79944915383425	7.816908722593358	7	2.704940104166667	1.859379202288105
bangladesh-char-kushai	2.2486930967610927	0.022232755665496453	0.05075241158729583	0.15549863848947518	0.6813422998964012	0.6768622664569587	573.8402308493194	5.703733942922698	1	2.0164973958333334	1.9141552900352898
bangladesh-char-kushai	3.1322370353801503	0.1969440002425583	0.10345509237666306	0.07949523040776744	0.5099206981650394	0.6899098637558213	103.28158829443386	4.714508750519531	11	2.658372395833333	2.3833502340508246
bangladesh-char-kushai	1.9084873404348313	0.18235959972090746	0.030404480886996436	0.31263471770864987	0.808702003912344	0.317149897963405	77.30397707273089	8.186375815297563	3	1.8556927083333334	1.799271334850674
bangladesh-char-kushai	3.3888923495616767	0.8555630426684501	0.001920391371572207	0.1413593737128076	0.5549073103218831	0.7588073244300851	91.62626277183585	12.213723690037614	3	2.5326484375	2.527784761293399
bangladesh-char-kushai	3.6334255956642116	0.5920705990219002	0.21941149922000733	0.20389840966659648	0.6491207460861765	0.6695962332560209	133.68756808724143	8.07207519009246	2	2.9429374999999998	2.2972231710142195
bangladesh-char-kushai	2.6383953220296097	0.4623289468720679	0.1944803693368453	0.12521275696672918	0.659475653052567	0.5649322738912718	1189.818036411553	8.453501479821234	3	2.3824765624999995	1.919131640688622
bangladesh-char-kushai	2.9772978624779287	0.6294298795300125	0.15906891734155545	0.11224697352664449	0.6031941718833665	0.47916532981061905	63.36206205272414	13.356657619132376	7	2.670286458333333	2.245526882414433
bangladesh-char-kushai	3.075980725275553	0.7780973301196603	0.1257533727624277	0.2792388443102593	0.6841039316680307	0.701797408535544	368.80471234219584	5.71740991276205	3	2.464143229166667	2.154268907129259
bangladesh-char-kushai	2.629955406541857	0.5789467071883242	0.06382917393669237	0.286798956765324	0.7241120745089813	0.7211401282935573	211.4785300262367	16.175559376393437	19	2.202984375	2.0623697021483096
bangladesh-char-kushai	3.7555415281448714	2.2124077492246497	0.06978349683938215	0.10912098949607513	0.5540644727384194	0.7370576789355994	171.8672811854312	7.459652017980635	3	2.1490364583333332	1.9990691794355122
bangladesh-char-kushai	2.986448445782191	0.42414197845018836	0.08623026829156717	0.19390088701123984	0.5941494880997337	0.7491328854467308	876.0411806091037	6.026531305669525	2	2.446015625	2.2350950414108843
bangladesh-char-kushai	2.041318806456682	1.0477318959283777	0.010941527229924168	0.14573556497645773	0.6151028039277988	0.6387000279481987	133.20736289936207	9.065717301934022	2	1.733296875	1.714331960044645
bangladesh-char-kushai	3.216043169434919	0.6056236677264283	0.18903559655776442	0.08008952872125844	0.5905288360488621	0.7472050637542714	1185.09559702056	8.674229495786026	1	2.5506848958333332	2.0685146549186
bangladesh-char-kushai	3.5188454193790526	1.7049905761183568	0.1785149889912957	0.07351693899579483	0.6939115213448307	0.77126317625707	239.14967053883865	8.573634552417646	8	2.1523463541666668	1.7681202684471489
bangladesh-char-kushai	2.454594153277631	0.5816180085758166	0.13318892578742336	0.0870214243111777	0.605652432921406	0.6280862704556832	773.7873290630147	13.520718668851533	6	2.1676666666666664	1.8789574718681283
bangladesh-char-kushai	3.9733660403239037	0.12375788921388695	0.1676702664736493	0.13954005488334179	0.5636482054489962	0.7794625881140986	354.1812206080887	10.697407287931608	3	3.0991927083333337	2.5795502410738926
bangladesh-char-kushai	2.9423955972434124	0.3780309151510428	0.06104421622754963	0.14970138944117878	0.5117947990623098	0.20922988597847467	984.2431464274003	11.17320055772159	2	2.8818046875	2.7058871790306838
bangladesh-char-kushai	2.2884492175855824	0.268899583636698	0.046198565964690755	0.07658991448936267	0.5626065420178471	0.6618850653522727	176.99459763398855	7.4287530872844165	5	2.0440390625	1.9496073890366892
bangladesh-char-kushai	3.107435139054128	0.1432786150393105	0.09283376361516467	0.23386612546055777	0.5643823186890357	0.713405921844344	307.3762086686394	4.556576804482404	1	2.6402447916666665	2.3951409307909133
bangladesh-char-kushai	2.902332057674954	0.034885819661324924	0.06715807449806654	0.1737888671790184	0.5437283115151592	0.7448076403183493	898.0298598482409	9.26049384049854	2	2.4487369791666667	2.2842845186936214
bangladesh-char-kushai	3.9849918360142023	0.10846411701088486	0.26330949620206384	0.024155944080250586	0.5241610826405608	0.7148156264439361	350.73857148134306	11.225897008949806	3	3.2390572916666667	2.386182748028295
bangladesh-char-kushai	3.0241757599214387	0.0030321044330700628	0.3223962075888575	0.19202451391607392	0.8653625751230005	0.5637146913023835	785.0956866892296	9.950791393992457	2	2.729783854166667	1.8497118920460385
bangladesh-char-kushai	3.0419700867258146	1.7158071778250474	0.018996203046288726	0.1680177312402353	0.6605585580643237	0.830641401429113	1216.029139276569	10.344443166147324	1	1.7995052083333334	1.7653214420129795
bangladesh-char-kushai	3.391384856576894	0.5724108427628006	0.040921221028782664	0.17415774008411117	0.2819209642675784	0.26710960879549817	495.2762373371721	6.645129075801518	8	3.2814713541666665	3.1471895395831933
bangladesh-char-kushai	3.431757135316409	0.0010913044842844257	0.34047713257145357	0.07026972939151306	0.7098983823646066	0.6015993515500841	202.41617726510668	15.106703038626168	5	3.0123567708333336	1.9867181752177971
bangladesh-char-kushai	3.8950966336382713	1.1781072142721183	0.20757996406829213	0.05166892891528188	0.644582565196579	0.7680707658572243	740.345356981222	13.344936034995337	10	2.598927083333333	2.0594418927588882
bangladesh-char-kushai	1.7280729853016592	0.3821626732390561	0.006642444623197729	0.1864385391367008	0.8317222173982188	0.5515509831796839	2585.6653776127046	4.785090825233339	12	1.6200755208333337	1.6093142589008
bangladesh-char-kushai	4.285939485146308	0.5835483126890028	0.03443237862348154	0.17669517208387178	0.47709246513903536	0.8628305066350065	187.70743044360742	11.040124760516829	2	2.9235546875	2.8228897455735456
bangladesh-char-kushai	2.369990736929441	0.4382599053956358	0.05399414426939524	0.27583345246602503	0.8446602711753244	0.72944697227516	578.5451774922634	8.649781169560033	3	2.0281302083333337	1.918623053267465
bangladesh-char-kushai	2.585891584749687	0.5732847531895948	0.16943384917268922	0.09111367250926924	0.6595084880755665	0.6630112351647605	468.61143938678975	7.076869882340217	8	2.2327421875	1.8544400844616247
bangladesh-char-kushai	2.5094514141897184	1.7486392743462684	0.045326966205480296	0.10855424921601366	0.666145596054393	0.7716582995716773	771.6711837416937	5.01709448535054	2	1.6384322916666665	1.5641671265523238
bangladesh-char-kushai	2.1287573424003714	0.6829171119499841	0.007767002838723262	0.1373519401984744	0.5945743791883887	0.648288333652231	171.80102289481144	5.624344065459192	8	1.8754453125000001	1.8608787234339426
bangladesh-char-kushai	3.5177082039673113	0.8071550376902252	0.3949777413473168	0.04764726312718582	0.8039904666140374	0.6120272218087063	644.7517684027371	6.616046641521139	10	2.8968515624999998	1.7526596753253043
bangladesh-char-kushai	2.7291337257237696	1.146640544466318	0.027384852756367595	0.15603993196028756	0.5640806264785644	0.3888265398012849	52.6038137812107	10.003307607901627	13	2.3916588541666663	2.3261636286018494
bangladesh-char-kushai	1.7218448644758007	1.5320849612826175	0.21000683175813745	0.026834758397276566	0.8516503293145906	0.4079321091982052	634.2785520539533	11.265277892466901	3	1.5723072916666663	1.242112018793532
bangladesh-char-kushai	2.585891584749687	0.5732847531895948	0.16943384917268922	0.09111367250926924	0.6595084880755665	0.6630112351647605	468.61143938678975	7.076869882340217	8	2.2115026041666668	1.8367992054872824
bangladesh-char-kushai	3.8376804539937037	0.26497813511540835	0.06298652450529955	0.35482788155373124	0.562883254687394	0.45369184971509513	47.46122906008856	6.478359324760415	9	3.4267786458333336	3.210937768683315
bangladesh-char-kushai	3.6168468865457757	0.7059024337446163	0.28570408124596364	0.18378365401483157	0.6181840521119679	0.5548777313786607	200.86054438901468	8.303254931701735	5	3.0853020833333336	2.2038186862483258
bangladesh-char-kushai	2.62134578018009	0.8867637924506216	0.246299596084909	0.16878339243083496	0.8700749594083386	0.5710279592613053	193.51937296452945	11.379286333602323	4	2.2740989583333335	1.713989303438721
bangladesh-char-kushai	3.320182177432348	0.3721391786683508	0.33738626256517273	0.13325530912726147	0.7833393202498301	0.6101339970875155	502.5115092500054	8.909133282524657	5	2.884786458333333	1.9114991368576286
bangladesh-char-kushai	2.9684297157310398	1.1515617906787505	0.3555468165524644	0.09380164724198611	0.9047855499551398	0.4206551770548012	140.77629700523065	14.72643214728677	4	2.6637109375	1.7166369934558943
bangladesh-char-kushai	2.1215036237929334	2.37063348523447	0.08993775818684926	0.12746011434608712	0.8862033023359562	0.7293276600924026	438.5069653150194	10.936344376899129	7	1.369127604166667	1.245991336776185
bangladesh-char-kushai	2.7230440781837872	0.3226336048457525	0.013267083436430654	0.15007175554306773	0.529391756450095	0.7517485655806476	233.10226911299029	6.537938656156541	5	2.2842760416666668	2.2539703608300354
bangladesh-char-kushai	3.2360233871662185	1.6912496258457248	0.006962904558462768	0.2664411747320811	0.5827933231950484	0.43664767943493044	71.47831032538906	10.009285605842159	11	2.612625	2.5944335414779465
bangladesh-char-kushai	2.111656769493571	1.8040594041357556	0.2736724423794139	0.10992545252982895	0.8398533212100592	0.34702390329911953	1303.6195791422226	8.076860100102795	2	1.9367994791666667	1.4067508353039482
bangladesh-char-kushai	3.1322370353801503	0.1969440002425583	0.10345509237666306	0.07949523040776744	0.5099206981650394	0.6899098637558213	103.28158829443386	4.714508750519531	11	2.671231770833333	2.3948792412222932
bangladesh-char-kushai	3.7450266282036266	0.1884086855429646	0.3175541675097162	0.19762252199779462	0.7324158973982553	0.6143926695463413	148.89934636549737	4.829806055899548	1	3.213692708333333	2.1931711957064963
bangladesh-char-kushai	2.0661296184906828	1.077401325247043	0.0002958525721755353	0.08457378883194823	0.600035579681419	0.6890766137913645	311.2817917003304	8.524883301568941	12	1.7071249999999998	1.7066199426777247
bangladesh-char-kushai	2.6679042921737777	0.36266639652335336	0.16976764953311724	0.1253472859583722	0.6353527003080826	0.6635775002024717	721.5347414467859	9.547972193825096	3	2.327419270833333	1.9322987717458764
bangladesh-char-kushai	2.2722655215863417	0.8417136746206406	0.18307977791805227	0.09814134182056979	0.739268903575163	0.358779993056289	105.41987808039288	7.252947327394778	23	2.1421979166666665	1.750004797826819
bangladesh-char-kushai	3.9184767713950874	0.06386403638700625	0.44305143571086686	0.052001393748017044	0.8910455674988258	0.444592188175154	88.32723912357267	10.51305255758831	9	3.5850520833333337	1.9966896107142662
bangladesh-char-kushai	2.467951345401271	0.6876422727486854	0.2581124466189025	0.11032142381029336	0.8259654183540545	0.5799996404546042	390.7751899379343	8.416728778689333	9	2.1879817708333333	1.623236442805983
bangladesh-char-kushai	3.7844948358553596	0.16560209513677726	0.10012264752035913	0.03467494797359726	0.43010064480731786	0.8110364144622026	452.30729436690797	5.468146054425262	1	2.920958333333333	2.628504251703344
bangladesh-char-kushai	2.6668275128170946	1.3955021450758935	0.17454515347322416	0.13068269565392196	0.774366297918966	0.7389904141315046	941.5890537134318	8.941734478340901	19	1.9280130208333333	1.5914876922136045
bangladesh-char-kushai	3.189771618832313	0.0894441974350978	0.04828156956666947	0.10673400388899314	0.47034479315819155	0.6459138551193236	61.233647748742996	10.583638148072954	4	2.7574921875	2.6243561366196713
bangladesh-char-kushai	2.7230440781837872	0.3226336048457525	0.013267083436430654	0.15007175554306773	0.529391756450095	0.7517485655806476	233.10226911299029	6.537938656156541	5	2.284239583333333	2.253934386192452
bangladesh-char-kushai	3.5615260832921822	0.7847695307485544	0.14183438524213846	0.09260949948265743	0.5532578885518707	0.7639583019821921	143.76879526761124	7.957431657516287	8	2.6458619791666664	2.2705877719160146
bangladesh-char-kushai	3.5615260832921822	0.7847695307485544	0.14183438524213846	0.09260949948265743	0.5532578885518707	0.7639583019821921	143.76879526761124	7.957431657516287	8	2.651955729166667	2.2758172186309458
bangladesh-char-kushai	3.862832747911415	1.1421959397886123	0.17192749156496165	0.18564195325168348	0.719134694560203	0.7677358472384518	361.41286057487224	6.048596733665499	8	2.6075130208333333	2.1592098479384827
bangladesh-char-kushai	2.5344979132008314	0.34882364956213135	0.06743751739644341	0.31297567890698064	0.6783979924158464	0.597267046268115	109.04923908594556	6.30692879111829	1	2.2744687499999996	2.121084224104208
bangladesh-char-kushai	4.145209466734058	0.18492574982018573	0.2819812900881787	0.13573853367223615	0.646645242044414	0.6620192534731044	97.12842320483463	2.9714386231193233	1	3.4219947916666666	2.457056285637472
bangladesh-char-kushai	4.272873421406949	0.01743897059916692	0.16427975134600098	0.1445745411957838	0.4948876295359216	0.7868182392602552	271.378109998378	8.868410133911093	3	3.2834244791666665	2.7440243221657936
bangladesh-char-kushai	2.119902323492297	0.4294695548978726	0.014875651886007242	0.4350041757752246	0.9422193816144989	0.6806415064824489	321.44470419329184	8.917306251246384	4	1.8736588541666668	1.8457869572989483
bangladesh-char-kushai	2.8995053163361755	0.2523184551751261	0.17385549601666261	0.10755268715191167	0.7155630925586994	0.6731125256547682	486.2431038849958	7.83115690489519	19	2.516997395833333	2.079403565108081
bangladesh-char-kushai	2.9167304364831383	1.3102128150584	0.053287591455960785	0.12608329292967016	0.6006641905044648	0.7429170653987623	838.8201014659988	5.926265770334867	10	2.0702473958333334	1.9599288983914
bangladesh-char-kushai	1.925510250515581	0.1082668344153996	0.018108095077675333	0.23809121787790402	0.7386997145897649	0.6513494908019657	346.40504938056597	8.06817648214231	5	1.7534244791666669	1.7216733019863937
bangladesh-char-kushai	2.3922223455854916	1.0446388648087137	0.10143497905289325	0.14991198683489465	0.6554956683105477	0.601564045495567	236.3583504163058	11.23674208240238	2	2.0244973958333334	1.8191425448943424
bangladesh-char-kushai	2.07688755141198	0.14363772865347477	0.016404310287977703	0.12876569418694644	0.5920661103173168	0.6467737957492518	1033.4648144252537	7.8347484526074815	1	1.892817708333333	1.8617673393272542
bangladesh-char-kushai	3.652435930726099	0.4973895152655773	0.050722437845717096	0.08376309036346688	0.4019801245018289	0.6243307594737881	126.27579731395068	10.617029703549193	7	3.0680572916666664	2.912437946383005
bangladesh-char-kushai	3.2941762712905907	3.740385338994488	0.040943499056392677	0.10650310212458622	0.5252629037656219	0.3298821061089562	134.5084669929811	8.870835314689096	4	2.4664375	2.3654529185460986
bangladesh-char-kushai	3.0309303972389943	0.6734487093375849	0.07803876813510055	0.08207122167724076	0.49869894402011716	0.7568083363791388	260.4811392592971	8.209867062782408	1	2.3983359375	2.2111727553633584
bangladesh-char-kushai	2.3368452985943313	0.028416728612092632	0.19879072158048253	0.1172965160365185	0.8023125845292611	0.5650031702688489	491.67905820651913	11.058631869782314	3	2.162033854166667	1.7322415842154435
bangladesh-char-kushai	4.667509302309923	0.42392288277288775	0.45333551738299693	0.07580901849667646	0.817870183782097	0.5972764342222149	262.735936100668	13.23648973242664	5	3.872619791666667	2.117023694783825
bangladesh-char-kushai	3.9045291359632133	0.11956310365003213	0.25678860495797484	0.42465978407455013	0.8933615940519507	0.681930181458237	703.4220816061027	11.455696073786276	3	3.231231770833333	2.4014882721051545
bangladesh-char-kushai	4.3818133280467695	0.05295951550332666	0.32606707097424414	0.17102755286765245	0.7285599569241775	0.7151226494341827	192.23279110692272	3.998566863300825	12	3.4987109375000007	2.357896509923824
bangladesh-char-kushai	3.0890872310084223	1.7016960092580788	0.03208014356231492	0.16858956901589	0.8020942918451611	0.8417711104319885	487.1631468214434	4.595183589326949	4	1.8114374999999998	1.753326324945839
bangladesh-char-kushai	3.376725245096763	0.7411163795375473	0.16872911230448742	0.26735357684368183	0.7967432210786999	0.7659720820240933	625.7304669731138	10.601319768247519	6	2.571510416666667	2.137621746780758
bangladesh-char-kushai	2.6842117910506924	0.3894149438818518	0.1152528461459109	0.3328561919157984	0.7775522413602225	0.5071406652943279	60.632824509209904	10.693975202126992	6	2.4561197916666666	2.1730449952017814
bangladesh-char-kushai	2.673470336161888	0.8837413205259628	0.22384553530935794	0.10702911574369431	0.735414050089391	0.6319041699694369	410.7618830462313	9.497511628449637	2	2.250911458333333	1.7470549780087405
bangladesh-char-kushai	2.1808017597454206	0.8771007099133711	0.1400878369639186	0.08573568532356102	0.6941175696248475	0.6251754327709396	530.808828984145	7.790561634409845	13	1.887890625	1.6234201109192896
bangladesh-char-kushai	2.838497462842094	0.02730777435186151	0.24315768535107568	0.23235055133884192	0.8825736309404554	0.594918061041361	212.79265992155084	13.437979972796569	13	2.552921875	1.9321593009928717
bangladesh-char-kushai	3.3816651900566237	0.23937705673729162	0.01609558624382272	0.1545949232796337	0.4749444246986813	0.8051813268090918	408.6055702795969	8.792432366280794	13	2.6710494791666672	2.6280573719132225
bangladesh-char-kushai	2.673470336161888	0.8837413205259628	0.22384553530935794	0.10702911574369431	0.735414050089391	0.6319041699694369	410.7618830462313	9.497511628449637	2	2.2403489583333336	1.7388568464754461
bangladesh-char-kushai	1.8648017485740755	2.704092771076208	0.14645121314952006	0.2669186289794583	0.6842870991393689	0.18611144547529507	137.7936179667216	9.393550215631482	15	1.7383072916666666	1.4837300799754267
bangladesh-char-kushai	3.8615292509253862	0.1325149683626774	0.3678250801893524	0.2883101496170442	0.8817147666632177	0.4333722472861725	86.32389420995725	8.765402206093189	1	3.529109374999999	2.2310144361436293
bangladesh-char-kushai	2.4980473006899264	0.8429430437263719	0.05916411721865502	0.11025512658573633	0.6024322897860345	0.6901685801153404	553.5469269068795	8.247000420538786	7	2.0755052083333334	1.9527097748995712
bangladesh-char-kushai	3.1412160335486705	0.7887751946625822	0.33612203777568317	0.14616416576553315	0.7950701343587866	0.5728393991040471	192.62569262636674	6.233031309733467	5	2.6746354166666664	1.7756315101096531
bangladesh-char-kushai	3.5615260832921822	0.7847695307485544	0.14183438524213846	0.09260949948265743	0.5532578885518707	0.7639583019821921	143.76879526761124	7.957431657516287	8	2.6505026041666673	2.274570196722001
bangladesh-char-kushai	2.986448445782191	0.42414197845018836	0.08623026829156717	0.19390088701123984	0.5941494880997337	0.7491328854467308	876.0411806091037	6.026531305669525	2	2.4416067708333333	2.231066363921868
bangladesh-char-kushai	2.2722655215863417	0.8417136746206406	0.18307977791805227	0.09814134182056979	0.739268903575163	0.358779993056289	105.41987808039288	7.252947327394778	23	2.129752604166667	1.7398379703754399
bangladesh-char-kushai	2.7828797722630854	0.4973467763129411	0.15592319944551775	0.07841187428549158	0.5446092220116142	0.3148114004620439	284.38220246257583	7.959708941791295	4	2.6803098958333327	2.262387401369517
bangladesh-char-kushai	2.6968776145736797	0.7706423059217699	0.10291178050522347	0.14183422885476132	0.5241480710374541	0.5679577612834402	387.1398163001653	7.583137581330474	2	2.350328125	2.1084516728847467
bangladesh-char-kushai	2.6519076180978636	1.4567250139052903	0.0427770334735099	0.056995678686314125	0.5752621272641545	0.748986402774161	1278.556407201863	13.107098686741693	5	1.871296875	1.7912483459392505
bangladesh-char-kushai	3.7794976670152454	1.8465946792018872	0.18063083015953807	0.1970051653761916	0.8730802734497337	0.7826436225680543	183.30495440623974	2.453776773516155	6	2.1438489583333333	1.7566037412529223
bangladesh-char-kushai	2.119902323492297	0.4294695548978726	0.014875651886007242	0.4350041757752246	0.9422193816144989	0.6806415064824489	321.44470419329184	8.917306251246384	4	1.8748802083333334	1.846990143026202
bangladesh-char-kushai	2.9592884355193894	0.7853325492948037	0.3288115231022844	0.12932536953215074	0.4506860625723648	0.07338945708386249	189.73259244116082	14.001716899129075	1	2.9379479166666664	1.9719167873923167
bangladesh-char-kushai	3.0054319822646445	0.48506883762661546	0.1592791271663788	0.07722156070156487	0.5973446220797429	0.7189975787491532	194.01728894556996	9.818613310137504	2	2.4940963541666665	2.0968388638061524
bangladesh-char-kushai	3.9849918360142023	0.10846411701088486	0.26330949620206384	0.024155944080250586	0.5241610826405608	0.7148156264439361	350.73857148134306	11.225897008949806	3	3.239236979166667	2.3863151221031966
bangladesh-char-kushai	2.3812018180590453	0.5406327808518521	0.03337224507499302	0.07500342600054198	0.537164079371629	0.7142284399133138	500.6625134433065	7.1863844010525	5	2.035513020833333	1.9675833814487438
bangladesh-char-kushai	3.376725245096763	0.7411163795375473	0.16872911230448742	0.26735357684368183	0.7967432210786999	0.7659720820240933	625.7304669731138	10.601319768247519	6	2.5763411458333336	2.1416373913033495
bangladesh-char-kushai	3.923237544550906	0.16549854382833734	0.13843150773283255	0.05211976813803926	0.47064671729384827	0.526871444694349	48.29062821181431	10.539012224179974	9	3.4347343749999997	2.9592589168069616
bangladesh-char-kushai	2.7230440781837872	0.3226336048457525	0.013267083436430654	0.15007175554306773	0.529391756450095	0.7517485655806476	233.10226911299029	6.537938656156541	5	2.273140625	2.242982678665385
bangladesh-char-kushai	4.548635355879858	0.061816508062947494	0.433196976555748	0.23248666815062333	0.8073536155158733	0.5922372591254664	985.3941516264174	10.776803391564856	1	3.8731093750000003	2.1952901038802777
bangladesh-char-kushai	2.902332057674954	0.034885819661324924	0.06715807449806654	0.1737888671790184	0.5437283115151592	0.7448076403183493	898.0298598482409	9.26049384049854	2	2.452513020833333	2.28780696867273
bangladesh-char-kushai	1.9979968910318315	0.8119746868388921	0.031162112799148958	0.2715885976861177	0.8249324559819243	0.6568943770704802	271.15888319456	11.717081260081876	22	1.7324791666666668	1.6784914554528245
bangladesh-char-kushai	3.7803039953161064	2.9721000864876537	0.12139194743830811	0.1770448397716402	0.7753631746278545	0.7644153978157017	162.11721561885105	4.650546332753255	15	1.7737135416666667	1.5583990006460515
bangladesh-char-kushai	2.7395542549117526	0.07646959817445997	0.18821673188825538	0.18481686758374963	0.7245272044943653	0.6030674972658043	230.15758781150737	14.39962991864407	4	2.4718645833333337	2.0066183097880095
bangladesh-char-kushai	4.413901703122324	0.16800183914917302	0.15806559551557398	0.18865450008691795	0.506950423222604	0.823340933901277	218.69432932695932	7.014297185385876	2	3.2500520833333333	2.736330665324618
bangladesh-char-kushai	2.7395542549117526	0.07646959817445997	0.18821673188825538	0.18481686758374963	0.7245272044943653	0.6030674972658043	230.15758781150737	14.39962991864407	4	2.4585416666666666	1.9958029889555622
bangladesh-char-kushai	3.7794976670152454	1.8465946792018872	0.18063083015953807	0.1970051653761916	0.8730802734497337	0.7826436225680543	183.30495440623974	2.453776773516155	6	2.1530885416666665	1.7641743709784274
bangladesh-char-kushai	3.7259590146172554	0.5071497887020492	0.23917853399914768	0.32627066277043915	0.7947910846502474	0.7261497703883499	278.3703956486468	5.673423646974078	4	2.957330729166667	2.250000700813953
bangladesh-char-kushai	3.7326688714309335	0.5726928112399281	0.24879497592313154	0.11577729409629804	0.6463434702780582	0.7593548886501658	437.0205899871677	10.080912936954954	8	2.871114583333333	2.1567956997003646
bangladesh-char-kushai	2.262584478510244	0.2337318566758657	0.11711585677752995	0.3795133014741195	0.9521155743637713	0.5035263791359371	127.09098210189383	4.451868643643033	4	2.1220182291666667	1.8734962461602758
bangladesh-char-kushai	2.3022571302171113	0.34119002305554835	0.05837091228645438	0.10868448092229385	0.5618084306914058	0.6033400646044447	465.0236951311319	6.952468526973979	3	2.0906875	1.9686521633191134
bangladesh-char-kushai	4.4938921453954235	0.3958286664525075	0.24176222140260145	0.07850025185422407	0.5640446980262805	0.3163697679896494	48.239513764527096	4.614065367612364	3	4.0525078125	3.0727645214986032
bangladesh-char-kushai	2.4404693127380988	0.5874633372817848	0.15105124380383103	0.2687402815614531	0.8142802403325141	0.5599972773003553	175.26405061356644	9.634640724879146	7	2.1916822916666665	1.8606259554875857
bangladesh-char-kushai	2.486075109188447	0.7240747381842338	0.21144445718928379	0.2514705637787547	0.829473933180186	0.3798233266725417	108.47044057728006	4.696652214747365	4	2.3418359375	1.8466677088689551
bangladesh-char-kushai	3.175793507781982	0.4113911988328032	0.12258589477923011	0.22144426572381642	0.6212179819881807	0.7116254085183232	173.0354426374911	7.861949121408081	1	2.6311328124999993	2.3085930423966947
bangladesh-char-kushai	3.0475016682996983	2.557198763789334	0.0003472524416083524	0.23475123708355375	0.5592258653977975	0.38141894508349106	71.5149107342206	6.80564182825977	6	2.317671875	2.316867057782559
bangladesh-char-kushai	3.4751544174094566	1.5120819005200739	0.12684233905601322	0.3522904277074102	0.8690340507116786	0.7049735450792334	91.64117668246104	10.106550541131433	10	2.3577578125	2.0586942966349113
bangladesh-char-kushai	2.7230440781837872	0.3226336048457525	0.013267083436430654	0.15007175554306773	0.529391756450095	0.7517485655806476	233.10226911299029	6.537938656156541	5	2.2748906250000003	2.2447094612693714
bangladesh-char-kushai	3.7223980292458165	1.0231875130109653	0.2272122593127448	0.10340201039976393	0.6216894164128355	0.7225783341382955	256.5300422743734	6.988704511561497	4	2.7216432291666672	2.103252522024474
bangladesh-char-kushai	3.5965215603867113	0.29491014782040675	0.1448618724402803	0.1662448270711421	0.5787050659756732	0.7905034336960309	874.1050494522719	12.575958772969631	5	2.8152369791666674	2.4074164790014656
bangladesh-char-kushai	3.2235772175709942	0.9154409693803078	0.24301666453006232	0.19185352109960044	0.732707555994931	0.5036507334438595	201.5854865026321	8.385148489033114	2	2.798765625	2.118618938011105
bangladesh-char-kushai	3.9651729351776783	0.04052663250272742	0.31759734050988864	0.22408492545382888	0.7015356052194036	0.48753269344460176	71.4753583683796	10.332872423932118	2	3.5673307291666676	2.4343559768641323
bangladesh-char-kushai	1.7280729853016592	0.3821626732390561	0.006642444623197729	0.1864385391367008	0.8317222173982188	0.5515509831796839	2585.6653776127046	4.785090825233339	12	1.6154661458333335	1.6047355014189848
bangladesh-char-kushai	4.40913683441495	0.5412997076242716	0.24545408295021587	0.07517791514782848	0.5850832515711912	0.7755604520600459	150.40975322970425	5.828704836207683	3	3.2374583333333327	2.442810967035465
bangladesh-char-kushai	3.9849918360142023	0.10846411701088486	0.26330949620206384	0.024155944080250586	0.5241610826405608	0.7148156264439361	350.73857148134306	11.225897008949806	3	3.2388020833333333	2.3859947384726383
bangladesh-char-kushai	3.301997443059899	0.3508294451597385	0.1742003376842181	0.09677526296040855	0.5557493338783974	0.7540830557758085	245.26068451248256	5.996573761431594	3	2.672088541666667	2.2066098153862037
bangladesh-char-kushai	3.175793507781982	0.4113911988328032	0.12258589477923011	0.22144426572381642	0.6212179819881807	0.7116254085183232	173.0354426374911	7.861949121408081	1	2.6288359375000003	2.306577731873767
bangladesh-char-kushai	4.680471743386951	0.03082268271508467	0.3831601721877434	0.15141155148502658	0.740345079401436	0.6579243522137792	562.9240748002677	5.859556099705873	2	3.8245624999999994	2.3591424739572133
bangladesh-char-kushai	3.188475473776543	0.07618433685753931	0.2281625949995711	0.2794143732498209	0.8030744816473478	0.6994918630918738	272.6536013427669	6.121986836491594	5	2.7091093749999997	2.0909919498623335
bangladesh-char-kushai	2.952517550631052	0.08349278108638945	0.13074078444819864	0.20319981003446336	0.5870246560964139	0.6362193046033078	831.8706902987368	5.18563739256045	10	2.6120859375	2.2705797729851414
bangladesh-char-kushai	3.0021816838734487	0.09428604253691775	0.11917789767063947	0.17737140713891916	0.5768166830000062	0.6806508833632454	135.1766813716265	10.503512770901981	3	2.5948828125	2.285630134204574
bangladesh-char-kushai	2.7940348554497065	0.30513796889172895	0.31701800972872246	0.026037102881161137	0.7570265219418039	0.499113614981296	511.8837435348319	9.10440149942074	2	2.5738098958333335	1.7578658052361595
bangladesh-char-kushai	2.629955406541857	0.5789467071883242	0.06382917393669237	0.286798956765324	0.7241120745089813	0.7211401282935573	211.4785300262367	16.175559376393437	19	2.1941640625	2.054112382909048
bangladesh-char-kushai	2.3812018180590453	0.5406327808518521	0.03337224507499302	0.07500342600054198	0.537164079371629	0.7142284399133138	500.6625134433065	7.1863844010525	5	2.0208020833333333	1.9533633809602768
bangladesh-char-kushai	2.7230440781837872	0.3226336048457525	0.013267083436430654	0.15007175554306773	0.529391756450095	0.7517485655806476	233.10226911299029	6.537938656156541	5	2.2806848958333337	2.2504268590281056
bangladesh-char-kushai	3.161037063513547	0.5700712473634966	0.00995940201299445	0.21978686102955397	0.5462162731865186	0.6373376141323919	80.64281048834266	11.332987828199752	11	2.668736979166667	2.6421579547242016
bangladesh-char-kushai	3.6901583856822406	1.5929259328807557	0.1263602973311449	0.15194000660259374	0.6882958868751344	0.79161780405583	239.3716666515288	8.542661745674861	2	2.2454036458333335	1.9616737735173968
bangladesh-char-kushai	2.596579793437301	0.17954739939884676	0.18594806074462358	0.2379071167975199	0.6485611941361824	0.45516323362295147	242.15486152268443	12.021094111639847	13	2.431739583333333	1.979562323576561
bangladesh-char-kushai	3.9733660403239037	0.12375788921388695	0.1676702664736493	0.13954005488334179	0.5636482054489962	0.7794625881140986	354.1812206080887	10.697407287931608	3	3.1071250000000004	2.5861525232830624
bangladesh-char-kushai	4.045878274926265	0.8706517012422733	0.2729086139065437	0.15120439424020793	0.6856175959269719	0.7322449736561477	298.81359479808145	5.285404685334363	2	2.9689687499999997	2.158711603705656
bangladesh-char-kushai	1.8736132276133441	0.24776609007268857	0.14146803369447736	0.09780425539130515	0.9116025377557869	0.47130809475622515	1069.7692904679177	6.8424617948143345	4	1.7846562499999998	1.5321844394919402
bangladesh-char-kushai	1.8655596313741072	2.8336318586201195	0.0815172063082237	0.17609816247718518	0.8148702081871382	0.524009508309164	235.2547363142527	9.109774333020003	6	1.4223932291666668	1.306443706853267
bangladesh-char-kushai	3.7110773169677223	0.23566032067716636	0.09741229243509582	0.11319444900904038	0.49785678160810676	0.8061849884182866	435.3945002806481	5.36058875505349	1	2.8659192708333334	2.58674350472754
bangladesh-char-kushai	3.7450266282036266	0.1884086855429646	0.3175541675097162	0.19762252199779462	0.7324158973982553	0.6143926695463413	148.89934636549737	4.829806055899548	1	3.2290546875	2.2036549143675908
bangladesh-char-kushai	3.5965215603867113	0.29491014782040675	0.1448618724402803	0.1662448270711421	0.5787050659756732	0.7905034336960309	874.1050494522719	12.575958772969631	5	2.8147604166666667	2.40700895223755
bangladesh-char-kushai	2.430887832089515	0.1006242573039263	0.16329178988896792	0.2875159012694221	0.9182957635469393	0.6247156007850632	336.9441866580214	9.545466368760236	6	2.1854531250000004	1.828586572500312
bangladesh-char-kushai	3.315359892489873	0.5808166125868287	0.3578859224843496	0.07337346271044758	0.7938113734194203	0.5775169680041675	798.4004012960397	6.956069261645684	6	2.874848958333333	1.8459809868770367
bangladesh-char-kushai	3.1322370353801503	0.1969440002425583	0.10345509237666306	0.07949523040776744	0.5099206981650394	0.6899098637558213	103.28158829443386	4.714508750519531	11	2.6633984375	2.3878563061125777
bangladesh-char-kushai	2.8740657453537946	0.31955285833373903	0.28575580350018737	0.1338977369855806	0.7375305949339002	0.3859525083743405	74.7659615716966	9.583528971855637	3	2.7056953125	1.932527174449872
bangladesh-char-kushai	3.568600909510823	0.08928321629879526	0.15460188870180716	0.1113336198822996	0.4984405097357637	0.7526121738731476	363.9395204664376	14.647228859740757	7	2.906505208333334	2.457154013603361
bangladesh-char-kushai	2.8357622788618153	0.43630289601028305	0.2978153214826155	0.0835347084572036	0.7792114298638037	0.5835826679020371	1062.964433365479	5.6151276918078175	16	2.5223645833333332	1.771165764051553
bangladesh-char-kushai	3.844847630225592	0.6238676924505574	0.17095308941775933	0.17255135851517575	0.5976940891350789	0.44156286809554485	48.31103181334436	8.93737068366832	14	3.3614088541666667	2.7867656257506646
bangladesh-char-kushai	2.3812018180590453	0.5406327808518521	0.03337224507499302	0.07500342600054198	0.537164079371629	0.7142284399133138	500.6625134433065	7.1863844010525	5	2.0388776041666667	1.970835681082502
bangladesh-char-kushai	2.551470612768954	0.4761531169128255	0.2134157433533482	0.17648947622900296	0.7856002261359001	0.5934141631123108	184.13934646413745	6.749997390736178	15	2.2894739583333332	1.8008641716274922
bangladesh-char-kushai	3.607696869936202	0.6475724296068719	0.45818158575227474	0.04988868292684078	0.9010178089449625	0.46368305190915243	255.51711172193444	7.6718279786454335	1	3.247408854166667	1.759505915778606
bangladesh-char-kushai	3.6122905791649256	2.9029314145985547	0.056929051715369806	0.06217174399008016	0.6570965868804982	0.7407150581998351	179.18739853694572	10.480463456304845	12	1.8171744791666669	1.7137244592663377
bangladesh-char-kushai	3.320182177432348	0.3721391786683508	0.33738626256517273	0.13325530912726147	0.7833393202498301	0.6101339970875155	502.5115092500054	8.909133282524657	5	2.8750703125	1.905061085153542
bangladesh-char-kushai	3.333556548648028	1.173362936488048	0.03907962637735106	0.10338466827430046	0.5189075502790741	0.7225821349130944	87.2982070480982	12.295417241901799	1	2.4011979166666664	2.3073599992252594
bangladesh-char-kushai	3.2488622133894873	0.006155455107229905	0.23588606573377227	0.327099873764825	0.7970799180676799	0.6740475826229408	773.8372682348622	8.41370652166089	9	2.79025	2.1320689050863417
bangladesh-char-kushai	3.5995122975553433	1.198894692168132	0.46888249228098855	0.1520006693837115	0.9076200431959724	0.22856809906493022	416.07224507023284	6.81874274327674	1	3.4202265625	1.8165422077093616
bangladesh-char-kushai	2.3768104714405847	1.8322938297795386	0.0876353145717552	0.05244055386412569	0.6459645593284831	0.6681743368695119	501.3231191956986	9.360403463576604	4	1.7408880208333328	1.5883247514934034
bangladesh-char-kushai	3.0561861450016194	0.6769806692285198	0.14763803433705833	0.08188064375825416	0.5695661740525805	0.724047387888443	750.2267343743317	6.193573750476181	20	2.4493828124999997	2.0877607487235244
bangladesh-char-kushai	3.022492870542287	3.9109077565013104	0.01550105972517457	0.14402027263073638	0.4422903336871774	0.26520634884362027	847.5832326377015	2.437236103375748	3	2.541578125	2.502180970688178
bangladesh-char-kushai	3.4156468062488825	1.6611685395424227	0.021796850426953826	0.25438258781432116	0.7018642869820604	0.7983763094897454	307.4706295610859	11.416046302929686	12	2.0621588541666664	2.0172102860657772
bangladesh-char-kushai	2.691090713547367	0.46226417177057877	0.04755948325373536	0.2702982452335612	0.6449780889156989	0.7558147238376476	277.7616545037061	7.335869467846015	2	2.2280078124999996	2.122044912252214
bangladesh-char-kushai	2.9650157546119362	1.0152515370586037	0.2437286811378526	0.02720636794488942	0.6579347078980274	0.625457754212787	310.0371090268267	17.526497678336828	1	2.4050416666666665	1.818864033168417
bangladesh-char-kushai	3.5965215603867113	0.29491014782040675	0.1448618724402803	0.1662448270711421	0.5787050659756732	0.7905034336960309	874.1050494522719	12.575958772969631	5	2.809552083333333	2.402555107823176
bangladesh-char-kushai	3.0241757599214387	0.0030321044330700628	0.3223962075888575	0.19202451391607392	0.8653625751230005	0.5637146913023835	785.0956866892296	9.950791393992457	2	2.7377604166666663	1.8551168410464425
bangladesh-char-kushai	2.119902323492297	0.4294695548978726	0.014875651886007242	0.4350041757752246	0.9422193816144989	0.6806415064824489	321.44470419329184	8.917306251246384	4	1.8859114583333332	1.8578572959913342
bangladesh-char-kushai	2.3812018180590453	0.5406327808518521	0.03337224507499302	0.07500342600054198	0.537164079371629	0.7142284399133138	500.6625134433065	7.1863844010525	5	2.026015625	1.9584029350367347
bangladesh-char-kushai	2.2375148432245378	0.851761491139742	0.04525534541553045	0.367433812782435	0.8403908237847781	0.7029491482672078	169.96137645873335	7.998298774024779	12	1.8678489583333333	1.7833188085399196
bangladesh-char-kushai	2.8357622788618153	0.43630289601028305	0.2978153214826155	0.0835347084572036	0.7792114298638037	0.5835826679020371	1062.964433365479	5.6151276918078175	16	2.53584375	1.7806306283640687
bangladesh-char-kushai	2.3802294350454254	0.6197347249171387	0.30983121061912877	0.06432212715719941	0.8969999124311226	0.08915779597682384	69.10140269167515	7.5238156003859995	10	2.3056484375	1.5912865908472722
bangladesh-char-kushai	2.2884492175855824	0.268899583636698	0.046198565964690755	0.07658991448936267	0.5626065420178471	0.6618850653522727	176.99459763398855	7.4287530872844165	5	2.038776041666667	1.9445875122184983
bangladesh-char-kushai	3.389797060446479	1.442310633235746	0.28250378295432216	0.096835819917429	0.7590519956977547	0.6509918187857199	160.336290245962	13.22536296830223	15	2.471286458333333	1.7731386850903776
bangladesh-char-kushai	4.186367687097096	3.409054923109325	0.019386724529117414	0.2615105153696757	0.5533120864151115	0.6648217233321861	140.236585787613	10.128328558759112	3	2.112924479166667	2.071961794338234
bangladesh-char-kushai	2.158906691217734	3.6641682337918065	0.13293624938671336	0.33874989891358176	0.8621970142044164	0.4522287923171509	169.1422240831822	10.648802648238311	5	1.6134140625	1.3989328483234698
bangladesh-char-kushai	2.2922043844185365	1.0643277833560167	0.2628992624123411	0.15608444502491242	0.8679246121723877	0.5753330021658692	846.10755440877	9.244707737239654	5	1.9791406250000003	1.4588260144772005
bangladesh-char-kushai	3.0395875454381938	0.21977843283746637	0.36567275076655503	0.17246513166264849	0.9036704089865955	0.4193719056956593	1916.2793220816525	13.359298640493435	9	2.8764713541666667	1.8246241615873442
bangladesh-char-kushai	3.7259590146172554	0.5071497887020492	0.23917853399914768	0.32627066277043915	0.7947910846502474	0.7261497703883499	278.3703956486468	5.673423646974078	4	2.9524166666666667	2.246261976578683
bangladesh-char-kushai	2.629955406541857	0.5789467071883242	0.06382917393669237	0.286798956765324	0.7241120745089813	0.7211401282935573	211.4785300262367	16.175559376393437	19	2.199669270833333	2.059266198342115
bangladesh-char-kushai	4.680471743386951	0.03082268271508467	0.3831601721877434	0.15141155148502658	0.740345079401436	0.6579243522137792	562.9240748002677	5.859556099705873	2	3.8319947916666672	2.3637270074691314
bangladesh-char-kushai	3.2093742211688854	0.36961825962262423	0.1614750682311426	0.2664196446502967	0.6113784689450057	0.5926443463551022	208.62767666411082	10.238735762213906	6	2.811268229166666	2.3573185000459356
bangladesh-char-kushai	2.629955406541857	0.5789467071883242	0.06382917393669237	0.286798956765324	0.7241120745089813	0.7211401282935573	211.4785300262367	16.175559376393437	19	2.1964140625	2.0562187672676906
bangladesh-char-kushai	2.4164555429667622	0.6636967777137783	0.22155656391906653	0.26949728005824375	0.8284823293264665	0.4734515233157243	210.77277435626237	14.29975926452037	1	2.215041666666667	1.724284646062438
bangladesh-char-kushai	3.9733660403239037	0.12375788921388695	0.1676702664736493	0.13954005488334179	0.5636482054489962	0.7794625881140986	354.1812206080887	10.697407287931608	3	3.104408854166666	2.583891794345385
bangladesh-char-kushai	3.7259590146172554	0.5071497887020492	0.23917853399914768	0.32627066277043915	0.7947910846502474	0.7261497703883499	278.3703956486468	5.673423646974078	4	2.953127604166667	2.2468028730896683
bangladesh-char-kushai	3.0021816838734487	0.09428604253691775	0.11917789767063947	0.17737140713891916	0.5768166830000062	0.6806508833632454	135.1766813716265	10.503512770901981	3	2.593497395833333	2.284409828583638
bangladesh-char-kushai	3.175793507781982	0.4113911988328032	0.12258589477923011	0.22144426572381642	0.6212179819881807	0.7116254085183232	173.0354426374911	7.861949121408081	1	2.626653645833333	2.304662958383727
bangladesh-char-kushai	2.6668275128170946	1.3955021450758935	0.17454515347322416	0.13068269565392196	0.774366297918966	0.7389904141315046	941.5890537134318	8.941734478340901	19	1.9333958333333334	1.5959309608796746
bangladesh-char-kushai	2.0865721763003404	0.24697845529301674	0.16505471362384022	0.15670027543355095	0.8758996330329486	0.46535456789380747	244.0791502882678	8.839004042667076	4	1.9832500000000002	1.655905239205519
bangladesh-char-kushai	2.7940348554497065	0.30513796889172895	0.31701800972872246	0.026037102881161137	0.7570265219418039	0.499113614981296	511.8837435348319	9.10440149942074	2	2.5728307291666663	1.7571970520373519
bangladesh-char-kushai	3.9849918360142023	0.10846411701088486	0.26330949620206384	0.024155944080250586	0.5241610826405608	0.7148156264439361	350.73857148134306	11.225897008949806	3	3.2429661458333334	2.3890623637736095
bangladesh-char-kushai	4.680471743386951	0.03082268271508467	0.3831601721877434	0.15141155148502658	0.740345079401436	0.6579243522137792	562.9240748002677	5.859556099705873	2	3.819578125	2.3560679129404623
bangladesh-char-kushai	3.689183098806936	0.030836868287043222	0.38396358869081326	0.2166618022293899	0.90501154148398	0.5863971910339458	1826.4804687077208	3.929229887237961	9	3.2334375	1.9919152336925485
bangladesh-char-kushai	4.680471743386951	0.03082268271508467	0.3831601721877434	0.15141155148502658	0.740345079401436	0.6579243522137792	562.9240748002677	5.859556099705873	2	3.822630208333333	2.357950559498264
bangladesh-char-kushai	3.566230219866044	0.5836494659488204	0.059556296554673795	0.1852180667196232	0.5189438100710984	0.7636779202783911	212.1951323120559	7.025122817866898	1	2.7436562499999995	2.5802542447309156
bangladesh-char-kushai	3.436824343698971	0.35323517411142363	0.14331909700424592	0.07512468961054052	0.48963761467598704	0.6392683384970896	93.25858557718966	8.1888899998286	1	2.927075520833333	2.507569700324267
bangladesh-char-kushai	2.7230440781837872	0.3226336048457525	0.013267083436430654	0.15007175554306773	0.529391756450095	0.7517485655806476	233.10226911299029	6.537938656156541	5	2.2920312500000004	2.261622680167344
bangladesh-char-kushai	1.7801551166885006	1.2259872307364306	0.026002068268166804	0.22436855667775552	0.916968849540067	0.6192395258539359	344.0314103351779	9.854818009499475	9	1.502651041666667	1.4635790066980183
bangladesh-char-kushai	4.045878274926265	0.8706517012422733	0.2729086139065437	0.15120439424020793	0.6856175959269719	0.7322449736561477	298.81359479808145	5.285404685334363	2	2.9494765625	2.1445390020782877
bangladesh-char-kushai	3.3372563324283386	0.2002992670508819	0.2696566331512419	0.08004523756299464	0.5991025437096809	0.5799062387667459	218.29937590168086	8.703312516357755	5	2.9581458333333335	2.160462187546292
bangladesh-char-kushai	3.0931250434161672	0.5921119381707003	0.01839715287978958	0.12013152803161668	0.4867495358156114	0.7445097191012621	261.93078645237665	10.5931878186492	8	2.4650416666666666	2.4196919182699483
bangladesh-char-kushai	3.5965215603867113	0.29491014782040675	0.1448618724402803	0.1662448270711421	0.5787050659756732	0.7905034336960309	874.1050494522719	12.575958772969631	5	2.8206927083333335	2.4120818810255216
bangladesh-char-kushai	2.9489005844405067	0.2522493007316111	0.05964279434598557	0.13709116418710576	0.5354186023048431	0.750983937310013	873.4547104723143	5.839875650481556	3	2.4543932291666666	2.3080063585552995
bangladesh-char-kushai	3.568600909510823	0.08928321629879526	0.15460188870180716	0.1113336198822996	0.4984405097357637	0.7526121738731476	363.9395204664376	14.647228859740757	7	2.888809895833333	2.442194429837029
bangladesh-char-kushai	5.017590097982614	0.07906703404907907	0.4165894817248032	0.12144617234536068	0.7606293732959473	0.561016812422674	110.11121311173859	10.231578704766415	1	4.267882812500001	2.48992772357843
bangladesh-char-kushai	2.442686481124778	0.0339475200765662	0.21772389984839777	0.1304535749677895	0.6941180979816897	0.46801649691508096	285.7810205474756	11.73303149991719	3	2.2965911458333337	1.7965683652051998
bangladesh-char-kushai	2.902332057674954	0.034885819661324924	0.06715807449806654	0.1737888671790184	0.5437283115151592	0.7448076403183493	898.0298598482409	9.26049384049854	2	2.4518046874999997	2.287146205642166
bangladesh-char-kushai	3.587320751426881	0.14500979892394963	0.012266366704029513	0.16706697939146312	0.37262435023107254	0.5936563775768884	1641.5548309062376	5.60446252996469	17	3.1388203125	3.100318391528819
bangladesh-char-kushai	3.315359892489873	0.5808166125868287	0.3578859224843496	0.07337346271044758	0.7938113734194203	0.5775169680041675	798.4004012960397	6.956069261645684	6	2.8701744791666663	1.8429794379990663
bangladesh-char-kushai	2.6633770352317403	0.731835787054647	0.08970010958335674	0.14858954363767063	0.5246693135998935	0.5239745269980348	127.89437575132048	13.779514933107041	2	2.3652369791666668	2.153074962944809
bangladesh-char-kushai	3.6025321545292055	1.682709507507749	0.13784095641613467	0.13485018887997557	0.7047453154701062	0.6935347098933182	132.1062133079407	9.400704492367852	8	2.3860963541666664	2.057194550607281
bangladesh-char-kushai	1.6001495654867703	1.1838285238539887	0.02456429392011029	0.09375012621024588	0.7263460414380125	0.44055593374969604	147.7089420176331	11.862697264277408	5	1.4799270833333336	1.443573719478002
bangladesh-char-kushai	3.333556548648028	1.173362936488048	0.03907962637735106	0.10338466827430046	0.5189075502790741	0.7225821349130944	87.2982070480982	12.295417241901799	1	2.4161770833333334	2.3217537856551487
bangladesh-char-kushai	3.5188454193790526	1.7049905761183568	0.1785149889912957	0.07351693899579483	0.6939115213448307	0.77126317625707	239.14967053883865	8.573634552417646	8	2.1614791666666666	1.7756227370242517
bangladesh-char-kushai	3.0309303972389943	0.6734487093375849	0.07803876813510055	0.08207122167724076	0.49869894402011716	0.7568083363791388	260.4811392592971	8.209867062782408	1	2.3892083333333334	2.202757458181883
bangladesh-char-kushai	2.9566408632654353	0.768594733026256	0.2176106370358402	0.12276187018016284	0.7190099591664565	0.6891728854589876	363.23880166198956	8.72559488656867	5	2.3992265625	1.877129341841066
bangladesh-char-kushai	3.320182177432348	0.3721391786683508	0.33738626256517273	0.13325530912726147	0.7833393202498301	0.6101339970875155	502.5115092500054	8.909133282524657	5	2.877177083333334	1.906457060449336
bangladesh-char-kushai	3.1416117383662168	0.671245108380553	0.21941217964560544	0.027465380697877927	0.6411535557445357	0.7222874751182119	265.25334032470494	13.061450476023374	3	2.5193463541666667	1.966571079316749
bangladesh-char-kushai	2.404704194172921	1.0049834892268066	0.13036311550171753	0.14304247358511343	0.7769285962113314	0.5660431770969053	714.9038437381477	16.058092116568602	5	2.083213541666667	1.811639334119633
bangladesh-char-kushai	3.560189765617317	0.41282466522391076	0.35491522771956924	0.11388436872151579	0.6521595775372339	0.4087175535636659	384.27379226694376	8.178988767460682	10	3.3087187499999997	2.134404081383741
bangladesh-char-kushai	3.3613048888991925	0.07870975039925147	0.26437214298358375	0.24278257614547216	0.7698935346276101	0.6212759410786094	221.20738219287352	10.584735019592786	14	2.931013020833333	2.1561348274028376
bangladesh-char-kushai	2.615030410769925	0.2861209641648184	0.0672936893346234	0.13589528458558978	0.5790080742701826	0.7547115503574257	301.8151240941229	18.12169913560524	13	2.2280989583333333	2.078161959224452
bangladesh-char-kushai	2.430887832089515	0.1006242573039263	0.16329178988896792	0.2875159012694221	0.9182957635469393	0.6247156007850632	336.9441866580214	9.545466368760236	6	2.1919375	1.8340121023002505
bangladesh-char-kushai	3.833228804705477	1.143898457698687	0.11680519811068592	0.11974057483239291	0.6267325300926458	0.7629921342608501	116.65060884895344	8.170907606748973	2	2.6092682291666667	2.3044921367349356
bangladesh-char-kushai	3.8407617995676575	1.1961723463811822	0.06102996796718816	0.09073983146945949	0.42355851349337703	0.11505384252471419	215.72319547058248	9.656466996379535	7	3.720815104166667	3.493733877547545
bangladesh-char-kushai	2.691090713547367	0.46226417177057877	0.04755948325373536	0.2702982452335612	0.6449780889156989	0.7558147238376476	277.7616545037061	7.335869467846015	2	2.2297552083333336	2.1237092028426754
bangladesh-char-kushai	2.172911953961663	0.6639310610122371	0.004012098472216054	0.26701835922571493	0.6175194236127266	0.6340336989698453	583.8299851029224	7.8339603259243376	6	1.9162526041666665	1.9085644100211094
bangladesh-char-kushai	2.6679042921737777	0.36266639652335336	0.16976764953311724	0.1253472859583722	0.6353527003080826	0.6635775002024717	721.5347414467859	9.547972193825096	3	2.329270833333333	1.9338359988322877
bangladesh-char-kushai	2.3634396551620034	0.2713623113311676	0.02378496121270746	0.13931930243330706	0.5654840213060099	0.6826713319415253	113.18993081882665	6.910861219274826	5	2.0834869791666666	2.0339313221800066
bangladesh-char-kushai	3.7450266282036266	0.1884086855429646	0.3175541675097162	0.19762252199779462	0.7324158973982553	0.6143926695463413	148.89934636549737	4.829806055899548	1	3.2140338541666664	2.193404009258726
bangladesh-char-kushai	3.2522242791789706	1.0602282460784707	0.18990005353176934	0.1455650673388589	0.709181926813177	0.7654563392013612	552.7194931463509	8.755013594504554	2	2.353692708333333	1.906726337023498
bangladesh-char-kushai	3.6851552022075524	1.2537591109303423	0.2917042226142954	0.22456177282594209	0.5241865917250845	0.04186049291838116	60.21922704706577	9.39450142432458	4	3.3396874999999993	2.36548655403782
bangladesh-char-kushai	2.479823672106874	1.7360877554625986	0.2007770766566421	0.25901686434433757	0.8852483983269187	0.5038972425264227	97.38673801071586	7.1313137775817115	9	2.0241822916666665	1.6177728885256908
bangladesh-char-kushai	2.8468989131156786	0.23794784128697882	0.26941547266310284	0.25063496464190294	0.8202675526294926	0.26090594881135776	104.80636311882894	7.810694876685745	2	2.763802083333333	2.019191038704815
bangladesh-char-kushai	3.4920400134555902	0.4162136040407483	0.002881966962382965	0.11502356390440444	0.4421502733926887	0.8511739967355132	629.6222382927258	8.781773802441247	1	2.6133046875000003	2.6057732297279848
bangladesh-char-kushai	2.953217241039046	1.7070109893016843	0.16681381782710272	0.21679759650044647	0.7943864600740272	0.6509398844439348	103.1037620843106	7.546199108010552	8	2.1079062500000005	1.7562783608158892
bangladesh-char-kushai	2.0703681055452905	0.9042127116352601	0.1978160037030941	0.10504268883202521	0.8950938831721645	0.517332995142097	661.3356053472305	9.776753905171091	7	1.8766692708333335	1.505434055404684
bangladesh-char-kushai	4.145209466734058	0.18492574982018573	0.2819812900881787	0.13573853367223615	0.646645242044414	0.6620192534731044	97.12842320483463	2.9714386231193233	1	3.42140625	2.456633701709243
bangladesh-char-kushai	2.906431157742617	0.15578377318081219	0.014185853628565987	0.08789527671264143	0.4559859029850088	0.7358144871413894	166.80188608232342	9.5835196784625	2	2.458700520833333	2.423821755128312
bangladesh-char-kushai	4.667509302309923	0.42392288277288775	0.45333551738299693	0.07580901849667646	0.817870183782097	0.5972764342222149	262.735936100668	13.23648973242664	5	3.8640963541666666	2.1123642342327686
bangladesh-char-kushai	2.7395542549117526	0.07646959817445997	0.18821673188825538	0.18481686758374963	0.7245272044943653	0.6030674972658043	230.15758781150737	14.39962991864407	4	2.4607916666666663	1.9976295013088132
bangladesh-char-kushai	3.0178852775085914	0.45726436539409077	0.3165933036122487	0.11011816166313408	0.8574097665397629	0.2800189386448816	68.71717442210193	6.648366133578522	5	2.863713541666666	1.957081010911283
bangladesh-char-kushai	3.0561861450016194	0.6769806692285198	0.14763803433705833	0.08188064375825416	0.5695661740525805	0.724047387888443	750.2267343743317	6.193573750476181	20	2.4632864583333336	2.099611687615906
bangladesh-char-kushai	4.048180248147	0.34512923077683544	0.04619454981745348	0.0800803198450097	0.2577025193931916	0.43471388593951793	382.42934001036286	14.097008528872509	3	3.706557291666667	3.5353345462055255
bangladesh-char-kushai	3.189771618832313	0.0894441974350978	0.04828156956666947	0.10673400388899314	0.47034479315819155	0.6459138551193236	61.233647748742996	10.583638148072954	4	2.7513828124999997	2.618541731833742
bangladesh-char-kushai	4.145209466734058	0.18492574982018573	0.2819812900881787	0.13573853367223615	0.646645242044414	0.6620192534731044	97.12842320483463	2.9714386231193233	1	3.4301145833333337	2.462886447974725
bangladesh-char-kushai	3.369151517771941	0.40624619245132715	0.4391659454578956	0.013365329186343564	0.9140212908069556	0.2433389923892275	89.87239921411704	17.608869730652426	2	3.2399895833333328	1.8170964946950166
bangladesh-char-kushai	2.7395542549117526	0.07646959817445997	0.18821673188825538	0.18481686758374963	0.7245272044943653	0.6030674972658043	230.15758781150737	14.39962991864407	4	2.4620416666666665	1.9986442303939531
bangladesh-char-kushai	2.088314467953857	0.9545472510604582	0.27134955228825935	0.10822681770601833	0.9087419718249156	0.47350695427827083	556.4367990123931	9.328574922921714	4	1.8977630208333331	1.3828058747809935
bangladesh-char-kushai	3.916240827270403	1.2897995533234097	0.15717174893533534	0.255371446715639	0.6516750058624592	0.7305542394904156	845.1553223011795	8.960273138297202	3	2.6559374999999994	2.2384991580620572
bangladesh-char-kushai	2.902332057674954	0.034885819661324924	0.06715807449806654	0.1737888671790184	0.5437283115151592	0.7448076403183493	898.0298598482409	9.26049384049854	2	2.4472526041666667	2.2828998314604543
bangladesh-char-kushai	3.045121216957662	0.5475907578470275	0.18257247252647776	0.03341939865823659	0.45940441747349475	0.36045420885786095	102.72657559104181	6.605162937321731	3	2.8760859375	2.3509918166919923
bangladesh-char-kushai	4.667509302309923	0.42392288277288775	0.45333551738299693	0.07580901849667646	0.817870183782097	0.5972764342222149	262.735936100668	13.23648973242664	5	3.887234375	2.125012968420404
bangladesh-char-kushai	3.5177082039673113	0.8071550376902252	0.3949777413473168	0.04764726312718582	0.8039904666140374	0.6120272218087063	644.7517684027371	6.616046641521139	10	2.909330729166667	1.7602098489280746
bangladesh-char-kushai	4.237980035346321	0.3983079407006219	0.43924219031130163	0.11807863559311209	0.7097452569738728	0.15206169438301884	524.4756605275513	6.165908557427215	2	4.1830755208333334	2.345692266824911
bangladesh-char-kushai	1.9258811469360815	0.8420291761677712	0.018400662059534435	0.37607162849431985	0.7936064596663773	0.49688032023330114	231.03706807320106	13.509307201988829	3	1.7752057291666665	1.7425407684581213
bangladesh-char-kushai	3.735114304576759	0.8965415095089084	0.08930036602784686	0.16042998325856297	0.6181529563964244	0.8043896216053917	456.95009051883943	5.596364367424368	4	2.6131276041666665	2.3797743526371127
bangladesh-char-kushai	3.5656946168013244	0.14499124079666995	0.27640829212828255	0.28194302863892473	0.7564721154505659	0.6442226882203581	289.5639230173868	5.31788186201952	11	3.059869791666667	2.2140964084171597
bangladesh-char-kushai	2.7395542549117526	0.07646959817445997	0.18821673188825538	0.18481686758374963	0.7245272044943653	0.6030674972658043	230.15758781150737	14.39962991864407	4	2.4660572916666665	2.0019040475799645
bangladesh-char-kushai	2.2780996821506534	0.5830353847252482	0.1392909753421225	0.17524612426690653	0.7568238955290914	0.5898773789209704	269.06317829583634	5.670360242441442	7	2.0434062500000003	1.7587782004173111
bangladesh-char-kushai	2.3368452985943313	0.028416728612092632	0.19879072158048253	0.1172965160365185	0.8023125845292611	0.5650031702688489	491.67905820651913	11.058631869782314	3	2.151296875	1.723639016884913
bangladesh-char-kushai	2.2210249429353426	1.5591424173425692	0.09435299468028606	0.13803216453013678	0.6461028993661668	0.6143171228206007	301.2190528180526	9.051425541139919	10	1.7600052083333333	1.5939434462741826
bangladesh-char-kushai	2.551694917645779	0.7542422554708923	0.09542204418983372	0.09759090995860716	0.562269835191742	0.6138936859509548	210.36899610841647	11.71180071138444	10	2.206380208333334	1.995842898594176
bangladesh-char-kushai	3.0561861450016194	0.6769806692285198	0.14763803433705833	0.08188064375825416	0.5695661740525805	0.724047387888443	750.2267343743317	6.193573750476181	20	2.4510286458333335	2.089163594458678
bangladesh-char-kushai	2.838497462842094	0.02730777435186151	0.24315768535107568	0.23235055133884192	0.8825736309404554	0.594918061041361	212.79265992155084	13.437979972796569	13	2.5484401041666667	1.9287673071816456
bangladesh-char-kushai	3.431757135316409	0.0010913044842844257	0.34047713257145357	0.07026972939151306	0.7098983823646066	0.6015993515500841	202.41617726510668	15.106703038626168	5	3.0268072916666666	1.9962486241536328
bangladesh-char-kushai	3.8947379302635303	1.2562587147109403	0.3144648961119377	0.16124662410636512	0.8781343348817644	0.7073898708716049	807.4908754334612	9.253652262205703	4	2.720328125000001	1.8648804237814935
bangladesh-char-kushai	3.4135343970497614	0.3298853409029628	0.08260156706364793	0.48294941007549735	0.8741684171211872	0.7899788079334356	403.26264031399353	5.202488730654945	2	2.694864583333333	2.472264545725675
bangladesh-char-kushai	3.8578302292083024	0.0017675762874958428	0.01936907989864767	0.11253122107739473	0.4045116835180728	0.8378417718924315	280.49010787754366	10.568747884883038	10	2.9358645833333328	2.8789995876471397
bangladesh-char-kushai	2.585891584749687	0.5732847531895948	0.16943384917268922	0.09111367250926924	0.6595084880755665	0.6630112351647605	468.61143938678975	7.076869882340217	8	2.2170520833333334	1.841408415037837
bangladesh-char-kushai	3.4135343970497614	0.3298853409029628	0.08260156706364793	0.48294941007549735	0.8741684171211872	0.7899788079334356	403.26264031399353	5.202488730654945	2	2.694671875	2.4720877554026615
bangladesh-char-kushai	2.7395542549117526	0.07646959817445997	0.18821673188825538	0.18481686758374963	0.7245272044943653	0.6030674972658043	230.15758781150737	14.39962991864407	4	2.4617578125	1.9984138023308695
bangladesh-char-kushai	2.7395542549117526	0.07646959817445997	0.18821673188825538	0.18481686758374963	0.7245272044943653	0.6030674972658043	230.15758781150737	14.39962991864407	4	2.4617916666666666	1.9984412845769253
bangladesh-char-kushai	2.393194064155879	0.44671153382957823	0.22586338335598877	0.06687020001982834	0.7166746495740021	0.4364560033549581	175.5436408821929	10.156618892974098	5	2.2513515625	1.7428536814699582
bangladesh-char-kushai	4.680471743386951	0.03082268271508467	0.3831601721877434	0.15141155148502658	0.740345079401436	0.6579243522137792	562.9240748002677	5.859556099705873	2	3.8274244791666665	2.360907856693583
bangladesh-char-kushai	2.2780996821506534	0.5830353847252482	0.1392909753421225	0.17524612426690653	0.7568238955290914	0.5898773789209704	269.06317829583634	5.670360242441442	7	2.0454765624999998	1.7605601370699226
bangladesh-char-kushai	2.9489005844405067	0.2522493007316111	0.05964279434598557	0.13709116418710576	0.5354186023048431	0.750983937310013	873.4547104723143	5.839875650481556	3	2.4573671875000005	2.310802941703365
bangladesh-char-kushai	3.4135343970497614	0.3298853409029628	0.08260156706364793	0.48294941007549735	0.8741684171211872	0.7899788079334356	403.26264031399353	5.202488730654945	2	2.6959921875000004	2.473299008021148
bangladesh-char-kushai	4.680471743386951	0.03082268271508467	0.3831601721877434	0.15141155148502658	0.740345079401436	0.6579243522137792	562.9240748002677	5.859556099705873	2	3.8364427083333332	2.366470659619921
bangladesh-char-kushai	2.9424002370090143	0.7142488399981225	0.16773777401660786	0.07218556802306908	0.5554545660577784	0.5302549410021942	210.12762129275416	5.564181746362516	2	2.6028515625	2.1662550353106007
bangladesh-char-kushai	2.629955406541857	0.5789467071883242	0.06382917393669237	0.286798956765324	0.7241120745089813	0.7211401282935573	211.4785300262367	16.175559376393437	19	2.1958124999999997	2.055655602005136
bangladesh-char-kushai	4.425506540514122	0.5464000869747778	0.24672896674640155	0.24069880125754609	0.5718604738881132	0.7092807720529447	284.2697702232259	10.01672180675568	3	3.4038046875000005	2.5639874739465673
bangladesh-char-kushai	4.8088024792345	0.011238141723713043	0.2794324407383295	0.16726424138146143	0.666112880425267	0.35893227272306233	43.521871300563085	9.456599363037755	5	4.288752604166667	3.090335996261508
bangladesh-char-kushai	3.2108855605422906	1.631629734251516	0.10100988266221511	0.23176543029067123	0.6556276649151916	0.5422229989336212	97.40030842351656	6.596092614281414	5	2.5129192708333337	2.2590895901468393
bangladesh-char-kushai	3.5656946168013244	0.14499124079666995	0.27640829212828255	0.28194302863892473	0.7564721154505659	0.6442226882203581	289.5639230173868	5.31788186201952	11	3.0412838541666667	2.2006477781591376
bangladesh-char-kushai	3.1322370353801503	0.1969440002425583	0.10345509237666306	0.07949523040776744	0.5099206981650394	0.6899098637558213	103.28158829443386	4.714508750519531	11	2.6475937500000004	2.3736866940178745
bangladesh-char-kushai	3.2600830875374793	0.3145346522797873	0.027852990539396803	0.1898508131712541	0.4535998605755738	0.48861163182058903	240.00438369300753	9.56390782347813	1	2.9696718749999995	2.8869576323605117
bangladesh-char-kushai	2.3329386346423844	0.3522412102478413	0.25160451641742726	0.09919261992532329	0.8099732275545901	0.4844182430211706	258.1644110114936	4.701193404470644	14	2.177513020833333	1.6296409102339113
bangladesh-char-kushai	3.5615260832921822	0.7847695307485544	0.14183438524213846	0.09260949948265743	0.5532578885518707	0.7639583019821921	143.76879526761124	7.957431657516287	8	2.653640625	2.277263138299561
bangladesh-char-kushai	2.806831241402828	0.8825798345271013	0.05828913456203292	0.09463714263402459	0.5642481752598743	0.784791727700543	411.99429379949436	13.77404089236376	3	2.134526041666667	2.0101063659977956
bangladesh-char-kushai	3.4030666043542253	1.0546254972372555	0.3684354277840827	0.07214124626453326	0.8167724296906591	0.2641648189488025	81.31351955548959	9.36154444099422	3	3.128260416666667	1.9756984518320708
bangladesh-char-kushai	1.7835495396093992	0.3819775620456684	0.07586170415628879	0.07965931111341618	0.796079758615237	0.38764547413776496	160.12153611447644	7.284789626250225	1	1.7242734374999997	1.5934671160998277
bangladesh-char-kushai	2.486075109188447	0.7240747381842338	0.21144445718928379	0.2514705637787547	0.829473933180186	0.3798233266725417	108.47044057728006	4.696652214747365	4	2.337763020833333	1.8434559878560488
bangladesh-char-kushai	2.7221967079789167	0.24299655063312933	0.010827376337250462	0.22974294255288122	0.603157414588123	0.4928242275020534	54.68446494717165	8.345959451388815	19	2.49190625	2.4649254432341032
bangladesh-char-kushai	3.8950966336382713	1.1781072142721183	0.20757996406829213	0.05166892891528188	0.644582565196579	0.7680707658572243	740.345356981222	13.344936034995337	10	2.6197812500000004	2.075967152258215
bangladesh-char-kushai	2.1907311587064946	0.037963097335754314	0.06743476283737397	0.13230906006236637	0.6556515738817109	0.6415381514916043	236.98549722074722	5.796399605184632	8	1.9842578124999997	1.8504498575058559
bangladesh-char-kushai	2.257538399562564	1.468596303062461	0.008333855908008317	0.27800832380699414	0.7649622217589233	0.46655765818866857	68.4368202286458	12.819296810598033	10	1.9413906249999997	1.9252113552700916
bangladesh-char-kushai	3.0054319822646445	0.48506883762661546	0.1592791271663788	0.07722156070156487	0.5973446220797429	0.7189975787491532	194.01728894556996	9.818613310137504	2	2.4960390625	2.0984721392518133
bangladesh-char-kushai	3.1878250467845133	1.2801201733937997	0.28688641964012235	0.04325126384510379	0.6901675923148486	0.4465087835147704	92.45795631063152	9.670854589968181	4	2.7372421875	1.9519645766402285
bangladesh-char-kushai	3.099716788311707	0.7970273920837696	0.0006123869247607536	0.1983554471558431	0.500392737019301	0.6572680140804067	70.62042871011545	9.040014968203934	2	2.5257578125	2.524211071440513
bangladesh-char-kushai	2.711483554383029	0.28315395511426267	0.008635830544649085	0.10860458223971699	0.5646257729764058	0.7654214917326224	180.21897201189813	11.90148064557727	5	2.266059895833333	2.2464905865688913
bangladesh-char-kushai	2.673470336161888	0.8837413205259628	0.22384553530935794	0.10702911574369431	0.735414050089391	0.6319041699694369	410.7618830462313	9.497511628449637	2	2.2461380208333335	1.7433500531811943
bangladesh-char-kushai	3.6971529558815757	2.3862796674512947	0.15053654625483728	0.022527717762866065	0.48328351565028893	0.7527133183003505	644.6425593388473	6.325226597009454	5	1.9622161458333331	1.6668309042341052
bangladesh-char-kushai	2.384268502682348	0.7801931317898244	0.042680197248393836	0.37971425751891796	0.8248094295668221	0.6908762729631102	161.6870311006589	8.186022075085289	8	2.0047968750000003	1.9192317489320365
bangladesh-char-kushai	2.6679042921737777	0.36266639652335336	0.16976764953311724	0.1253472859583722	0.6353527003080826	0.6635775002024717	721.5347414467859	9.547972193825096	3	2.3268046875	1.9317885247804856
bangladesh-char-kushai	2.2884492175855824	0.268899583636698	0.046198565964690755	0.07658991448936267	0.5626065420178471	0.6618850653522727	176.99459763398855	7.4287530872844165	5	2.03403125	1.9400619231226326
bangladesh-char-kushai	2.0661296184906828	1.077401325247043	0.0002958525721755353	0.08457378883194823	0.600035579681419	0.6890766137913645	311.2817917003304	8.524883301568941	12	1.7154140624999998	1.7149065528372631
bangladesh-char-kushai	2.953996758465129	1.3903194569249522	0.06492811180198853	0.3033037903676897	0.8159366571823061	0.7730468740563267	627.712977933905	8.31343784030763	3	2.0266223958333334	1.8950376303362528
bangladesh-char-kushai	1.7280729853016592	0.3821626732390561	0.006642444623197729	0.1864385391367008	0.8317222173982188	0.5515509831796839	2585.6653776127046	4.785090825233339	12	1.6141927083333332	1.6034705226570594
bangladesh-char-kushai	3.320182177432348	0.3721391786683508	0.33738626256517273	0.13325530912726147	0.7833393202498301	0.6101339970875155	502.5115092500054	8.909133282524657	5	2.8799739583333337	1.9083103082462238
bangladesh-char-kushai	3.6234511185971723	0.45245322285753825	0.1658331286984613	0.317982946842817	0.7012165992989481	0.7310231942454049	189.72640909637363	8.9495613719283	14	2.892171875	2.4125539642350544
bangladesh-char-kushai	4.048721810459839	0.2559172977173596	0.091491429387256	0.2654339399968797	0.5217238136585164	0.19861586584444355	59.413362001484515	7.368574465763215	3	3.842700520833333	3.4911263574751383
bangladesh-char-kushai	3.752373053375523	0.6698046496442848	0.266142615026359	0.17649232973891682	0.6536053463463624	0.6538258873891262	148.85963245904688	13.297589818295467	1	3.026638020833333	2.221120663230546
bangladesh-char-kushai	2.812580949873459	2.5037793903517622	0.026743380786193205	0.19816324833155766	0.5524183927663112	0.2995684658227271	70.51693104156226	9.72344561708006	7	2.3273463541666666	2.265105244395829
bangladesh-char-kushai	5.572685696915544	0.36876221306448853	0.4141061891829091	0.08252676680026395	0.736027091575446	0.7399159472746706	407.29246058140814	7.7953267150852135	2	4.067776041666667	2.383284806602545
bangladesh-char-kushai	4.272873421406949	0.01743897059916692	0.16427975134600098	0.1445745411957838	0.4948876295359216	0.7868182392602552	271.378109998378	8.868410133911093	3	3.2837656250000005	2.7443094246464548
bangladesh-char-kushai	2.0865721763003404	0.24697845529301674	0.16505471362384022	0.15670027543355095	0.8758996330329486	0.46535456789380747	244.0791502882678	8.839004042667076	4	1.9860677083333331	1.6582578714968181
bangladesh-char-kushai	4.40913683441495	0.5412997076242716	0.24545408295021587	0.07517791514782848	0.5850832515711912	0.7755604520600459	150.40975322970425	5.828704836207683	3	3.2394479166666663	2.4443121990162626
bangladesh-char-kushai	1.7823628951510981	0.7277890669925349	0.015855756319080056	0.017235494117622218	0.5406176796053597	0.576606362584537	195.1028919542088	13.517822303170934	7	1.6290755208333332	1.6032452963496213
bangladesh-char-kushai	1.9979968910318315	0.8119746868388921	0.031162112799148958	0.2715885976861177	0.8249324559819243	0.6568943770704802	271.15888319456	11.717081260081876	22	1.732583333333333	1.6785923760660741
bangladesh-char-kushai	2.524735529051684	1.3806523297428839	0.17575040335587333	0.04404203328662667	0.6104883393436078	0.22960280683483925	131.3680386847345	17.187955107677407	1	2.399244791666667	1.9775765517817718
bangladesh-char-kushai	3.9849918360142023	0.10846411701088486	0.26330949620206384	0.024155944080250586	0.5241610826405608	0.7148156264439361	350.73857148134306	11.225897008949806	3	3.2368828124999998	2.3845808298755053
bangladesh-char-kushai	3.8950966336382713	1.1781072142721183	0.20757996406829213	0.05166892891528188	0.644582565196579	0.7680707658572243	740.345356981222	13.344936034995337	10	2.6259947916666664	2.0808908871689775
bangladesh-char-kushai	3.862832747911415	1.1421959397886123	0.17192749156496165	0.18564195325168348	0.719134694560203	0.7677358472384518	361.41286057487224	6.048596733665499	8	2.622872395833333	2.171928524122727
bangladesh-char-kushai	2.806831241402828	0.8825798345271013	0.05828913456203292	0.09463714263402459	0.5642481752598743	0.784791727700543	411.99429379949436	13.77404089236376	3	2.1336692708333334	2.0092995355948546
bangladesh-char-kushai	2.6679042921737777	0.36266639652335336	0.16976764953311724	0.1253472859583722	0.6353527003080826	0.6635775002024717	721.5347414467859	9.547972193825096	3	2.3247786458333333	1.930106439445425
bangladesh-char-kushai	2.902332057674954	0.034885819661324924	0.06715807449806654	0.1737888671790184	0.5437283115151592	0.7448076403183493	898.0298598482409	9.26049384049854	2	2.4466901041666667	2.2823751078773595
bangladesh-char-kushai	3.7110773169677223	0.23566032067716636	0.09741229243509582	0.11319444900904038	0.49785678160810676	0.8061849884182866	435.3945002806481	5.36058875505349	1	2.870786458333333	2.591136568335453
bangladesh-char-kushai	2.1907311587064946	0.037963097335754314	0.06743476283737397	0.13230906006236637	0.6556515738817109	0.6415381514916043	236.98549722074722	5.796399605184632	8	1.981119791666667	1.8475234483631977
bangladesh-char-kushai	3.2488622133894873	0.006155455107229905	0.23588606573377227	0.327099873764825	0.7970799180676799	0.6740475826229408	773.8372682348622	8.41370652166089	9	2.7922890625	2.1336269811554316
bangladesh-char-kushai	3.8186655746943745	0.46343265051811156	0.11853869735714516	0.20577787185935703	0.5181310267800396	0.41618649928550805	49.56877160437371	6.106883580688666	8	3.4079869791666666	3.004008642046138
bangladesh-char-kushai	3.25102920580788	1.4125948014460739	0.010857519724180874	0.23550917482124997	0.7110674369516364	0.8275135643082132	274.26098273493005	8.760079858052437	3	2.0514401041666663	2.029166552772701
bangladesh-char-kushai	3.315359892489873	0.5808166125868287	0.3578859224843496	0.07337346271044758	0.7938113734194203	0.5775169680041675	798.4004012960397	6.956069261645684	6	2.8732838541666665	1.8449760114588416
bangladesh-char-kushai	2.806831241402828	0.8825798345271013	0.05828913456203292	0.09463714263402459	0.5642481752598743	0.784791727700543	411.99429379949436	13.77404089236376	3	2.1350208333333334	2.010572316686423
bangladesh-char-kushai	3.4135343970497614	0.3298853409029628	0.08260156706364793	0.48294941007549735	0.8741684171211872	0.7899788079334356	403.26264031399353	5.202488730654945	2	2.7001744791666664	2.47713583584223
bangladesh-char-kushai	2.384268502682348	0.7801931317898244	0.042680197248393836	0.37971425751891796	0.8248094295668221	0.6908762729631102	161.6870311006589	8.186022075085289	8	1.9947604166666668	1.909623648620045
bangladesh-char-kushai	3.6025321545292055	1.682709507507749	0.13784095641613467	0.13485018887997557	0.7047453154701062	0.6935347098933182	132.1062133079407	9.400704492367852	8	2.429861979166667	2.0949274799991318
bangladesh-char-kushai	3.160257736269338	1.3602019924034188	0.06671397611670962	0.12239555014184172	0.5198449218742289	0.46938230556874244	70.07393342135751	8.767602522227993	7	2.6455156250000003	2.4690227587773683
bangladesh-char-kushai	2.2562524844781793	1.4747351497131402	0.03684363261727094	0.14826647029950635	0.6595479585618516	0.6845115862927337	137.77023798470398	6.932238094596899	8	1.7222109374999997	1.658758430429304
bangladesh-char-kushai	2.1287573424003714	0.6829171119499841	0.007767002838723262	0.1373519401984744	0.5945743791883887	0.648288333652231	171.80102289481144	5.624344065459192	8	1.870765625	1.856235383080039
bangladesh-char-kushai	3.0054319822646445	0.48506883762661546	0.1592791271663788	0.07722156070156487	0.5973446220797429	0.7189975787491532	194.01728894556996	9.818613310137504	2	2.4896432291666666	2.0930950286693153
bangladesh-char-kushai	2.1907311587064946	0.037963097335754314	0.06743476283737397	0.13230906006236637	0.6556515738817109	0.6415381514916043	236.98549722074722	5.796399605184632	8	1.9827473958333335	1.849041295428892
bangladesh-char-kushai	2.6679042921737777	0.36266639652335336	0.16976764953311724	0.1253472859583722	0.6353527003080826	0.6635775002024717	721.5347414467859	9.547972193825096	3	2.3285286458333334	1.9332198107596759
bangladesh-char-kushai	2.9489005844405067	0.2522493007316111	0.05964279434598557	0.13709116418710576	0.5354186023048431	0.750983937310013	873.4547104723143	5.839875650481556	3	2.4579999999999997	2.311398011497567
bangladesh-char-kushai	3.1322370353801503	0.1969440002425583	0.10345509237666306	0.07949523040776744	0.5099206981650394	0.6899098637558213	103.28158829443386	4.714508750519531	11	2.664705729166667	2.3890283517991064
bangladesh-char-kushai	2.07688755141198	0.14363772865347477	0.016404310287977703	0.12876569418694644	0.5920661103173168	0.6467737957492518	1033.4648144252537	7.8347484526074815	1	1.8813385416666668	1.8504764804724352
bangladesh-char-kushai	3.5965215603867113	0.29491014782040675	0.1448618724402803	0.1662448270711421	0.5787050659756732	0.7905034336960309	874.1050494522719	12.575958772969631	5	2.815559895833333	2.4076926173551563
bangladesh-char-kushai	3.4536291676222985	1.2497195682378452	0.13128349197592043	0.20054028130730903	0.6828209816321371	0.783399273541021	207.03213784221688	9.050206134036422	10	2.3036458333333334	2.001215164057554
bangladesh-char-kushai	4.03670313890306	1.0775470186188596	0.2770895520747055	0.25291017210044014	0.8031538210599846	0.7192625660159323	268.80620444447703	10.288837136656685	9	2.8734244791666663	2.077228577313881
bangladesh-char-kushai	3.8950966336382713	1.1781072142721183	0.20757996406829213	0.05166892891528188	0.644582565196579	0.7680707658572243	740.345356981222	13.344936034995337	10	2.6092473958333335	2.0676199151609653
bangladesh-char-kushai	3.689183098806936	0.030836868287043222	0.38396358869081326	0.2166618022293899	0.90501154148398	0.5863971910339458	1826.4804687077208	3.929229887237961	9	3.2316406249999994	1.990808293265977
bangladesh-char-kushai	1.7291707234324112	0.9596100230554905	0.04236020583398183	0.38047109182572525	0.9697390314365592	0.5671684946943413	256.0664982233363	8.636425568874634	1	1.5600677083333332	1.4939829190933849
bangladesh-char-kushai	3.693229294604784	0.2901478861491815	0.3118034634472342	0.27570262190771433	0.7482105777931778	0.26842880020657245	887.2448474936956	10.79690644576663	4	3.566440104166666	2.4544117275103847
bangladesh-char-kushai	2.2780996821506534	0.5830353847252482	0.1392909753421225	0.17524612426690653	0.7568238955290914	0.5898773789209704	269.06317829583634	5.670360242441442	7	2.0441822916666665	1.7594461464833213
bangladesh-char-kushai	4.307375354266912	0.7781209440590808	0.10720139000689143	0.11006096895710087	0.5164146122978516	0.8428386263053258	340.1459703690666	7.914475508850986	3	2.8602395833333327	2.5536179242472676
bangladesh-char-kushai	2.2884492175855824	0.268899583636698	0.046198565964690755	0.07658991448936267	0.5626065420178471	0.6618850653522727	176.99459763398855	7.4287530872844165	5	2.0423229166666665	1.947970526679842
bangladesh-char-kushai	5.572685696915544	0.36876221306448853	0.4141061891829091	0.08252676680026395	0.736027091575446	0.7399159472746706	407.29246058140814	7.7953267150852135	2	4.060283854166666	2.3788951803168135
bangladesh-char-kushai	1.69892783837273	0.2896514090310914	0.05540446266766519	0.014198810402188265	0.6245270549193945	0.4195466749857405	189.9790683169415	5.39380578137939	6	1.6424010416666668	1.5514046944683115
bangladesh-char-kushai	2.0877742603114195	0.6534923224592223	0.021733534214126375	0.08146603047095073	0.6110469380065249	0.7441265229845647	148.04266162101956	10.693124159104821	9	1.7557083333333336	1.717550586200807
bangladesh-char-kushai	3.4537409999816107	0.17744145998446195	0.18744147436502745	0.18128870016029425	0.6241253708008412	0.6164213147049057	88.7786471854684	8.234143365263963	3	2.9998984374999997	2.4375930514296575
bangladesh-char-kushai	2.8973902908840357	0.6376538011124832	0.24572781312228606	0.031098040592555654	0.6491199767414165	0.4835260009136276	112.53413804347002	11.222273774223696	2	2.62575	1.9805301946941574
bangladesh-char-kushai	3.8383495977227766	1.1015798396657426	0.10712862817446175	0.06317459891322033	0.4662743482876477	0.7545361652697816	204.6404686012157	6.202221585426417	2	2.648731770833333	2.364976769821845
bangladesh-char-kushai	2.6964923877675337	0.87302185019788	0.30638967075601964	0.03509038108174279	0.6764449522600896	0.4069167276535884	332.90599765211	12.119143166803003	2	2.483161458333333	1.7223464366805454
bangladesh-char-kushai	2.8846871756491335	0.8240372585157303	0.28825147388824796	0.04892398980929773	0.7256703293679828	0.6062047607114822	775.5534362501268	7.706415523101341	3	2.437859375	1.7351428170239669
bangladesh-char-kushai	2.07688755141198	0.14363772865347477	0.016404310287977703	0.12876569418694644	0.5920661103173168	0.6467737957492518	1033.4648144252537	7.8347484526074815	1	1.8862187499999998	1.8552766323539984
bangladesh-char-kushai	2.207249634156016	1.4907002716585136	0.14509463577926357	0.09042020683083538	0.772151611507685	0.5536435911611126	211.18058898904843	10.744413265603441	4	1.8421796874999998	1.5748892967022299
bangladesh-char-kushai	3.175793507781982	0.4113911988328032	0.12258589477923011	0.22144426572381642	0.6212179819881807	0.7116254085183232	173.0354426374911	7.861949121408081	1	2.628440104166667	2.3062304221237837
bangladesh-char-kushai	3.074856152435657	0.5343156333535957	0.18747729614972083	0.17805575541110924	0.7059060376177656	0.2008063984691994	48.524682085461976	10.824306872494263	20	2.8645026041666664	2.3274734011236657
bangladesh-char-kushai	3.7259590146172554	0.5071497887020492	0.23917853399914768	0.32627066277043915	0.7947910846502474	0.7261497703883499	278.3703956486468	5.673423646974078	4	2.9386770833333333	2.2358086066447753
bangladesh-char-kushai	4.145209466734058	0.18492574982018573	0.2819812900881787	0.13573853367223615	0.646645242044414	0.6620192534731044	97.12842320483463	2.9714386231193233	1	3.4225859375000005	2.4574807394060922
bangladesh-char-kushai	2.384268502682348	0.7801931317898244	0.042680197248393836	0.37971425751891796	0.8248094295668221	0.6908762729631102	161.6870311006589	8.186022075085289	8	1.9986770833333332	1.9133731511808219
bangladesh-char-kushai	3.0877070925977956	0.6646392257343849	0.015429458022763859	0.3934123679036474	0.7073534822872487	0.7895500816834704	2320.0292162007636	8.4805995901546	8	2.3869010416666665	2.3500724522397793
bangladesh-char-kushai	2.1808017597454206	0.8771007099133711	0.1400878369639186	0.08573568532356102	0.6941175696248475	0.6251754327709396	530.808828984145	7.790561634409845	13	1.8941354166666668	1.628790083229083
bangladesh-char-kushai	4.377096454499494	2.675901436142004	0.10682758474081197	0.133075898151325	0.4493073774746051	0.32600210347518194	101.41489403481125	8.71198741731996	4	3.4132083333333334	3.048583530866121
bangladesh-char-kushai	2.42713418491426	0.6116085072777689	0.11881823467552803	0.18236615595475694	0.7587424319290934	0.64770152371286	232.57253894764966	6.925896452261653	2	2.1086145833333334	1.8580727209305927
bangladesh-char-kushai	2.4404693127380988	0.5874633372817848	0.15105124380383103	0.2687402815614531	0.8142802403325141	0.5599972773003553	175.26405061356644	9.634640724879146	7	2.1954322916666666	1.8638095133233215
bangladesh-char-kushai	1.6277999106299397	1.3296072119801743	0.10966538618172726	0.10835675154301268	0.8491979872006598	0.3687761913506069	196.0337249576951	9.503077744245795	2	1.5296510416666669	1.3619012694590105
bangladesh-char-kushai	4.232213972840443	0.6412516397577637	0.2024265189831917	0.2625229135547108	0.5814628130423278	0.6351616584285246	1246.7751439188457	6.858150313174525	5	3.4057421875	2.7163296519301743
bangladesh-char-kushai	3.9849918360142023	0.10846411701088486	0.26330949620206384	0.024155944080250586	0.5241610826405608	0.7148156264439361	350.73857148134306	11.225897008949806	3	3.241708333333333	2.388135745249301
bangladesh-char-kushai	3.431757135316409	0.0010913044842844257	0.34047713257145357	0.07026972939151306	0.7098983823646066	0.6015993515500841	202.41617726510668	15.106703038626168	5	3.0058750000000005	1.9824432991317824
bangladesh-char-kushai	4.272873421406949	0.01743897059916692	0.16427975134600098	0.1445745411957838	0.4948876295359216	0.7868182392602552	271.378109998378	8.868410133911093	3	3.2820885416666665	2.742907852146107
bangladesh-char-kushai	2.2884492175855824	0.268899583636698	0.046198565964690755	0.07658991448936267	0.5626065420178471	0.6618850653522727	176.99459763398855	7.4287530872844165	5	2.037822916666667	1.9436784202266832
bangladesh-char-kushai	5.017590097982614	0.07906703404907907	0.4165894817248032	0.12144617234536068	0.7606293732959473	0.561016812422674	110.11121311173859	10.231578704766415	1	4.273802083333333	2.4933810884431153
bangladesh-char-kushai	3.0561861450016194	0.6769806692285198	0.14763803433705833	0.08188064375825416	0.5695661740525805	0.724047387888443	750.2267343743317	6.193573750476181	20	2.4558229166666665	2.0932500485700984
bangladesh-char-kushai	4.667509302309923	0.42392288277288775	0.45333551738299693	0.07580901849667646	0.817870183782097	0.5972764342222149	262.735936100668	13.23648973242664	5	3.8826796874999996	2.1225230825347343
bangladesh-char-kushai	2.332846750245571	0.43594748241397296	0.12898102465224456	0.1469959623759421	0.6571654893415049	0.6429196862552238	253.76992343232368	14.805186289249583	10	2.0809192708333337	1.8125201710626486
bangladesh-char-kushai	2.8846871756491335	0.8240372585157303	0.28825147388824796	0.04892398980929773	0.7256703293679828	0.6062047607114822	775.5534362501268	7.706415523101341	3	2.44403125	1.7395356399585629
bangladesh-char-kushai	2.1287573424003714	0.6829171119499841	0.007767002838723262	0.1373519401984744	0.5945743791883887	0.648288333652231	171.80102289481144	5.624344065459192	8	1.8649140624999998	1.8504292696825875
bangladesh-char-kushai	3.5188454193790526	1.7049905761183568	0.1785149889912957	0.07351693899579483	0.6939115213448307	0.77126317625707	239.14967053883865	8.573634552417646	8	2.1586640624999998	1.7733101711469066
bangladesh-char-kushai	3.7663999437677664	0.0018982231655973163	0.30404327209453336	0.06506546415271429	0.6045059715862255	0.47000801640440415	65.13765058358813	16.210746326907866	4	3.4047630208333333	2.3695677312726984
bangladesh-char-kushai	2.7230440781837872	0.3226336048457525	0.013267083436430654	0.15007175554306773	0.529391756450095	0.7517485655806476	233.10226911299029	6.537938656156541	5	2.2944062499999998	2.263966170844182
bangladesh-char-kushai	4.272818484471073	1.1995326158342892	0.24762631040345595	0.27012884312498175	0.5267010831662938	0.2986069739772044	319.8244907339705	3.6979434244344587	1	3.9457630208333336	2.9686882822579803
bangladesh-char-kushai	4.196503385781205	0.29504530058750145	0.14045138594477743	0.23446765326619687	0.4891299912950842	0.6786335730080856	558.6696939434855	11.016199020524821	1	3.4183906250000002	2.9382729240181162
bangladesh-char-kushai	3.0241757599214387	0.0030321044330700628	0.3223962075888575	0.19202451391607392	0.8653625751230005	0.5637146913023835	785.0956866892296	9.950791393992457	2	2.7251692708333333	1.8465850328789744
bangladesh-char-kushai	5.572685696915544	0.36876221306448853	0.4141061891829091	0.08252676680026395	0.736027091575446	0.7399159472746706	407.29246058140814	7.7953267150852135	2	4.0722890625	2.385928957576884
bangladesh-char-kushai	2.384268502682348	0.7801931317898244	0.042680197248393836	0.37971425751891796	0.8248094295668221	0.6908762729631102	161.6870311006589	8.186022075085289	8	2.001317708333333	1.9159010737849629
bangladesh-char-kushai	2.8566867372868785	1.0070402220681325	0.11086018349960393	0.16909072742937717	0.5573470681419872	0.7080772287092117	337.24590132844537	7.839190837719163	6	2.2292942708333334	1.9821542988941343
bangladesh-char-kushai	2.677712000219351	0.4748785067757173	0.057210953869890974	0.14442322036787972	0.5034207058444177	0.654956442971949	168.60326473489437	6.795348286472505	16	2.325309895833333	2.1922766986496116
bangladesh-char-kushai	2.8944985339339584	1.3061905059755357	0.11364195527037489	0.3156294986877173	0.8045596414105181	0.5384531624337892	76.79318304738585	3.438093236567221	10	2.3843697916666664	2.11340534645405
bangladesh-char-kushai	4.548633304666636	1.0818419090291176	0.14667796608557968	0.08790626231466134	0.509654804903285	0.7356408705786535	91.1569874916411	11.425398559451814	15	3.067432291666667	2.6175075620197714
bangladesh-char-kushai	2.8973902908840357	0.6376538011124832	0.24572781312228606	0.031098040592555654	0.6491199767414165	0.4835260009136276	112.53413804347002	11.222273774223696	2	2.6207734375000005	1.976776512014149
bangladesh-char-kushai	2.8619848831437227	0.6318807727203481	0.1895941522660049	0.30898366666472227	0.7848742463200048	0.5591277961331272	1938.258523541495	9.042324696987972	3	2.5201302083333332	2.0423282578844244
bangladesh-char-kushai	3.607696869936202	0.6475724296068719	0.45818158575227474	0.04988868292684078	0.9010178089449625	0.46368305190915243	255.51711172193444	7.6718279786454335	1	3.2398411458333327	1.7554055920499496
bangladesh-char-kushai	3.5688873753317956	1.279535147559923	0.24442045431948276	0.13836334545677334	0.5706542454376073	0.4580695008568983	101.80017604439445	6.425948642031649	12	3.0155338541666667	2.278475699515469
bangladesh-char-kushai	3.4135343970497614	0.3298853409029628	0.08260156706364793	0.48294941007549735	0.8741684171211872	0.7899788079334356	403.26264031399353	5.202488730654945	2	2.6969453125	2.47417340340254
bangladesh-char-kushai	2.8846871756491335	0.8240372585157303	0.28825147388824796	0.04892398980929773	0.7256703293679828	0.6062047607114822	775.5534362501268	7.706415523101341	3	2.439458333333333	1.7362808732610309
bangladesh-char-kushai	3.0054319822646445	0.48506883762661546	0.1592791271663788	0.07722156070156487	0.5973446220797429	0.7189975787491532	194.01728894556996	9.818613310137504	2	2.484057291666667	2.088398814418721
bangladesh-char-kushai	2.467951345401271	0.6876422727486854	0.2581124466189025	0.11032142381029336	0.8259654183540545	0.5799996404546042	390.7751899379343	8.416728778689333	9	2.1859010416666664	1.6216927757352757
bangladesh-char-kushai	2.3351372886113495	0.2774923112259625	0.010050748967129243	0.08585104630324653	0.5280442620477327	0.6511987354026354	207.09640617042766	11.84539455610133	16	2.076984375	2.056109126438225
bangladesh-char-kushai	3.3603034625901866	0.8303029176878357	0.3125987523997544	0.19893372259518488	0.9207589906957275	0.6655808788556863	474.79944915383425	7.816908722593358	7	2.6905260416666668	1.849470957742617
bangladesh-char-kushai	3.345404182175145	0.8944140437106273	0.06956024679024807	0.21796392664324643	0.5936430330559691	0.7118493406129063	86.3109591724019	6.686449918247671	3	2.573354166666667	2.39435101575462
bangladesh-char-kushai	3.4537409999816107	0.17744145998446195	0.18744147436502745	0.18128870016029425	0.6241253708008412	0.6164213147049057	88.7786471854684	8.234143365263963	3	2.9876640625000004	2.427651905717593
bangladesh-char-kushai	4.008648745446227	1.600854174464476	0.028878030286910234	0.15415074808842077	0.5643089025205945	0.8451933939659017	168.63873441871598	11.490589286001635	4	2.181578125	2.118578445832989
bangladesh-char-kushai	3.689183098806936	0.030836868287043222	0.38396358869081326	0.2166618022293899	0.90501154148398	0.5863971910339458	1826.4804687077208	3.929229887237961	9	3.2308098958333336	1.9902965338513743
bangladesh-char-kushai	2.724193679575752	4.3980126944951525	0.03779854957225522	0.048244791802382996	0.7824775712927313	0.6586458645492219	237.20924078393475	6.5017585025878155	14	1.4124713541666667	1.3590819856668075
bangladesh-char-kushai	3.3613048888991925	0.07870975039925147	0.26437214298358375	0.24278257614547216	0.7698935346276101	0.6212759410786094	221.20738219287352	10.584735019592786	14	2.9358489583333336	2.159692277742628
bangladesh-char-kushai	3.6780950596913504	0.6442522069025668	0.2725334230710512	0.12874823037947372	0.6626164231927385	0.49701295736167705	97.92816615142827	2.168234325434978	11	3.2328020833333335	2.3517554654512742
bangladesh-char-kushai	1.7357127346880084	1.7087958658725118	0.07947459548256938	0.13213653847858675	0.7526898147438809	0.4911110715279276	143.9026238432067	8.306735400246831	6	1.4856171875000002	1.3675483624814853
bangladesh-char-kushai	3.5202279771522433	0.23673506864834057	0.0016703591828987187	0.19610107028539842	0.4911349435796084	0.7857655632733274	179.18344885106706	12.42377630280523	4	2.7809921875	2.7763469316620397
bangladesh-char-kushai	3.3564921037684066	2.4091583970612565	0.10133385777863993	0.20233861716743962	0.6562017549177813	0.45395779257105523	92.30106710553659	12.018873611816165	3	2.52859375	2.2723615905575425
bangladesh-char-kushai	2.384268502682348	0.7801931317898244	0.042680197248393836	0.37971425751891796	0.8248094295668221	0.6908762729631102	161.6870311006589	8.186022075085289	8	2.0038072916666665	1.9182844012105633
bangladesh-char-kushai	1.809865217592279	0.49324241779081696	0.06620965161026236	0.1326543307098621	0.5884276108800529	0.2157190931612149	372.3909989024327	11.931783033008983	12	1.7790260416666663	1.6612373472423323
bangladesh-char-kushai	3.315359892489873	0.5808166125868287	0.3578859224843496	0.07337346271044758	0.7938113734194203	0.5775169680041675	798.4004012960397	6.956069261645684	6	2.866348958333333	1.8405230172181537
bangladesh-char-kushai	3.3613048888991925	0.07870975039925147	0.26437214298358375	0.24278257614547216	0.7698935346276101	0.6212759410786094	221.20738219287352	10.584735019592786	14	2.927919270833333	2.153858978720193
bangladesh-char-kushai	2.384268502682348	0.7801931317898244	0.042680197248393836	0.37971425751891796	0.8248094295668221	0.6908762729631102	161.6870311006589	8.186022075085289	8	2.003419270833333	1.917912941182933
bangladesh-char-kushai	3.741783941351449	0.20254525572457252	0.22336960889361007	0.10178251840550001	0.5513454975261692	0.6465852486140866	236.7016329502966	7.79358798629208	2	3.1717630208333336	2.4632875553665765
bangladesh-char-kushai	2.2693027994710335	1.3729585581485646	0.09640223649074137	0.23767556961613215	0.7205574550516933	0.6036397816349731	202.20452849057205	13.957877408505192	8	1.8775833333333332	1.6965801008022587
bangladesh-char-kushai	3.7617476032267185	0.6171425702767017	0.0017474467587872417	0.2279076983270718	0.5325117949365936	0.8073122983102482	78.94712862173427	10.448266483588966	15	2.751424479166666	2.746616511378498
bangladesh-char-kushai	4.059187605579941	0.813675948163392	0.27831737203726825	0.26814805902570127	0.6025732440544328	0.42731720356043856	347.98365873973637	8.93310618411148	3	3.6299140625	2.619645919903876
bangladesh-char-kushai	2.238136292222744	1.6561712832747344	0.031100900076297112	0.258876924724704	0.8266587428666817	0.7010829589255904	221.62228113533197	10.325074472773416	3	1.6415260416666668	1.5904731042721523
bangladesh-char-kushai	3.8399554147464783	1.6930749574211048	0.009290334531690083	0.053060462802527734	0.5164822982234987	0.82495269654565	151.5540574243416	9.899251131099904	16	2.1464817708333332	2.1265402371161173
bangladesh-char-kushai	2.099652404202512	2.68641534665303	0.10217148680647761	0.15324438859848402	0.8637044800953424	0.5739202084379468	323.55885161589447	4.08415564317219	3	1.5307682291666667	1.3743673632365896
bangladesh-char-kushai	2.895995124816053	1.3345317823644327	0.372034722649934	0.24186390913916908	0.7575024054495618	0.3881632917734394	115.68226259901142	12.00257252663419	1	2.564791666666667	1.6106001103034715
bangladesh-char-kushai	3.7450266282036266	0.1884086855429646	0.3175541675097162	0.19762252199779462	0.7324158973982553	0.6143926695463413	148.89934636549737	4.829806055899548	1	3.2209453125	2.19812070519474
bangladesh-char-kushai	3.106377317792812	0.1328084899582614	0.31849841480536006	0.1085966023817281	0.6988841663202632	0.00646141778250402	180.56203577513497	13.865222470883069	5	3.0816432291666667	2.1001447456814124
bangladesh-char-kushai	3.431757135316409	0.0010913044842844257	0.34047713257145357	0.07026972939151306	0.7098983823646066	0.6015993515500841	202.41617726510668	15.106703038626168	5	3.013307291666666	1.987345065443347
bangladesh-char-kushai	3.456833282645642	2.277972289490148	0.10380410471857024	0.19250246689849088	0.6967137245275883	0.6070504450100838	82.09379653681883	11.135093334255936	3	2.247453125	2.014158265462422
bangladesh-char-kushai	4.2080948471522515	1.0833111871227523	0.26256692205097526	0.11916270549145126	0.6631743554610706	0.5904274797902799	99.30637757126252	11.908093852521361	6	3.2746822916666667	2.414859041648916
bangladesh-char-kushai	4.145209466734058	0.18492574982018573	0.2819812900881787	0.13573853367223615	0.646645242044414	0.6620192534731044	97.12842320483463	2.9714386231193233	1	3.4237890625	2.458344605666454
bangladesh-char-kushai	4.307375354266912	0.7781209440590808	0.10720139000689143	0.11006096895710087	0.5164146122978516	0.8428386263053258	340.1459703690666	7.914475508850986	3	2.8630390624999995	2.556117295355972
bangladesh-char-kushai	2.6743920619996655	0.5479916512398253	0.0694317319584627	0.11057646588080905	0.5918033811500426	0.7085906375372045	221.12865242520147	9.616387720661233	8	2.254533854166666	2.0979976639128863
bangladesh-char-kushai	3.3952931882810735	0.41840395081030657	0.3214948304285676	0.12996419352168145	0.7971447154880403	0.5976034112749067	580.0241968614346	10.315213510151715	3	2.945059895833333	1.9982383640204204
bangladesh-char-kushai	4.628817458174156	5.1141666939900405	0.08284546250973111	0.3103418575808763	0.7359950531576448	0.6167354945095883	283.61734271696855	6.5138718698798845	9	2.1871796875	2.0059817746971733
bangladesh-char-kushai	3.9913404711001244	0.9001122368670333	0.26747373905766086	0.2586452804250497	0.8732398491109569	0.652169843374484	165.48890106854384	12.899434391801645	8	3.0804765625000003	2.256529978248635
bangladesh-char-kushai	3.4135343970497614	0.3298853409029628	0.08260156706364793	0.48294941007549735	0.8741684171211872	0.7899788079334356	403.26264031399353	5.202488730654945	2	2.688611979166667	2.4665284164614043
bangladesh-char-kushai	3.216043169434919	0.6056236677264283	0.18903559655776442	0.08008952872125844	0.5905288360488621	0.7472050637542714	1185.09559702056	8.674229495786026	1	2.5443958333333336	2.063414449100077
bangladesh-char-kushai	3.0561861450016194	0.6769806692285198	0.14763803433705833	0.08188064375825416	0.5695661740525805	0.724047387888443	750.2267343743317	6.193573750476181	20	2.4539947916666667	2.091691824351621
bangladesh-char-kushai	3.6334255956642116	0.5920705990219002	0.21941149922000733	0.20389840966659648	0.6491207460861765	0.6695962332560209	133.68756808724143	8.07207519009246	2	2.943950520833334	2.2980139234277708
bangladesh-char-kushai	1.217115663559749	2.3676597812944378	0.07884878218942888	0.11109455402307597	0.8033324740457424	0.26891429431337305	174.0091818782028	7.0668531923335784	10	1.1375729166666668	1.0478766775358235
bangladesh-char-kushai	4.680471743386951	0.03082268271508467	0.3831601721877434	0.15141155148502658	0.740345079401436	0.6579243522137792	562.9240748002677	5.859556099705873	2	3.8210208333333333	2.356957832900379
bangladesh-char-kushai	2.986448445782191	0.42414197845018836	0.08623026829156717	0.19390088701123984	0.5941494880997337	0.7491328854467308	876.0411806091037	6.026531305669525	2	2.452997395833333	2.241474772272109
bangladesh-char-kushai	2.0705505304511	0.6373335777597229	0.07956661009732349	0.21416986830184087	0.8562274406754313	0.6564781459987973	436.31874065771467	6.146626318615844	2	1.8164348958333332	1.67190732870939
bangladesh-char-kushai	4.029409380646859	3.5351968373664455	0.14524445293840751	0.1471947756601209	0.8517559441923422	0.6303041727597951	85.86088056177017	7.2111699384450825	13	2.06703125	1.7668064268871573
bangladesh-char-kushai	2.119902323492297	0.4294695548978726	0.014875651886007242	0.4350041757752246	0.9422193816144989	0.6806415064824489	321.44470419329184	8.917306251246384	4	1.8835286458333333	1.8555099293805941
bangladesh-char-kushai	2.6549329051773896	3.2038670498475765	0.09831243007212245	0.3118612201447072	0.7047188885769221	0.5858068418879551	293.0950205004442	11.1879988184742	10	1.7417083333333334	1.570476754606467
bangladesh-char-kushai	3.6236952738635155	4.324735625943919	0.06628193838213262	0.20150885248182773	0.78283162921311	0.7909370972997135	294.20195710827596	6.379449279960855	1	1.3523541666666665	1.2627175111208462
bangladesh-char-kushai	3.7259590146172554	0.5071497887020492	0.23917853399914768	0.32627066277043915	0.7947910846502474	0.7261497703883499	278.3703956486468	5.673423646974078	4	2.9478541666666667	2.2427907286400544
bangladesh-char-kushai	3.1995864227691455	0.7478997294199831	0.21586411475104497	0.0943560556487804	0.6980662321794185	0.6910224715989821	360.5975040791242	6.02009954001317	9	2.570744791666667	2.0158132429626825
bangladesh-char-kushai	2.3022571302171113	0.34119002305554835	0.05837091228645438	0.10868448092229385	0.5618084306914058	0.6033400646044447	465.0236951311319	6.952468526973979	3	2.08646875	1.9646796656053216
bangladesh-char-kushai	3.431757135316409	0.0010913044842844257	0.34047713257145357	0.07026972939151306	0.7098983823646066	0.6015993515500841	202.41617726510668	15.106703038626168	5	3.0076640625000004	1.9836232267617913
bangladesh-char-kushai	2.4404693127380988	0.5874633372817848	0.15105124380383103	0.2687402815614531	0.8142802403325141	0.5599972773003553	175.26405061356644	9.634640724879146	7	2.1927968750000004	1.8615721796220965
bangladesh-char-kushai	3.6234511185971723	0.45245322285753825	0.1658331286984613	0.317982946842817	0.7012165992989481	0.7310231942454049	189.72640909637363	8.9495613719283	14	2.895611979166667	2.4154235851647146
bangladesh-char-kushai	1.8736132276133441	0.24776609007268857	0.14146803369447736	0.09780425539130515	0.9116025377557869	0.47130809475622515	1069.7692904679177	6.8424617948143345	4	1.7874505208333336	1.5345834103248723
bangladesh-char-kushai	3.5867778872861287	0.9769306526711421	0.1837832812166885	0.1849885641657261	0.7997774852244278	0.798448715601794	448.4086197319248	8.352205724639845	3	2.496903645833333	2.0380145009201707
bangladesh-char-kushai	3.689183098806936	0.030836868287043222	0.38396358869081326	0.2166618022293899	0.90501154148398	0.5863971910339458	1826.4804687077208	3.929229887237961	9	3.2303671875	1.9900238093984508
bangladesh-char-kushai	3.537218210046053	0.7316301380249448	0.2949971495274639	0.23508827733014542	0.8597026739858069	0.6325210820427963	271.01152080405757	8.72435400313272	7	2.909690104166667	2.051339817429231
bangladesh-char-kushai	2.432078399477054	0.5235033384644531	0.10327159560242619	0.27933111078897915	0.7250293664780566	0.6242362969132584	409.47957253893884	12.417498999700578	9	2.154966145833333	1.932419353483914
bangladesh-char-kushai	1.8791418222725103	0.0933375978913772	0.11031573684356824	0.19376335643060041	0.862645486118638	0.4304021817733258	286.5927510128542	11.17365447448756	8	1.7962734375000002	1.5981162096696586
bangladesh-char-kushai	2.3658092722489927	2.8007419725817844	0.010202799699322234	0.2208994681826419	0.6648234039965338	0.43552464022386295	124.38003089639265	12.980462683008849	9	1.880799479166667	1.8616100588061397
bangladesh-char-kushai	3.5965215603867113	0.29491014782040675	0.1448618724402803	0.1662448270711421	0.5787050659756732	0.7905034336960309	874.1050494522719	12.575958772969631	5	2.8165208333333327	2.4085143516496075
bangladesh-char-kushai	2.2176653053451605	0.368208817612279	0.014065498457287025	0.09601849292037881	0.5252042194233412	0.6557178040883183	436.90332121497977	9.5937964470709	6	1.9754453125	1.9476596895045764
bangladesh-char-kushai	3.301997443059899	0.3508294451597385	0.1742003376842181	0.09677526296040855	0.5557493338783974	0.7540830557758085	245.26068451248256	5.996573761431594	3	2.6787265625000005	2.212091490748816
bangladesh-char-kushai	4.680471743386951	0.03082268271508467	0.3831601721877434	0.15141155148502658	0.740345079401436	0.6579243522137792	562.9240748002677	5.859556099705873	2	3.833013020833334	2.3643550917729717
bangladesh-char-kushai	2.8846871756491335	0.8240372585157303	0.28825147388824796	0.04892398980929773	0.7256703293679828	0.6062047607114822	775.5534362501268	7.706415523101341	3	2.44234375	1.7383345643207493
bangladesh-char-kushai	3.1594858300955737	1.466436627347567	0.10037524466289267	0.3855449712927122	0.8584243166720362	0.7644164678791425	203.2037061948653	6.240974101099301	7	2.106296875	1.8948768108391887
bangladesh-char-kushai	1.7146440429119925	2.2956010651737255	0.026349011387484342	0.13060471832112125	0.7749741214491008	0.5951209041691843	195.6220732166219	10.517146910636406	7	1.3294947916666668	1.2944639182614408
bangladesh-char-kushai	3.9651729351776783	0.04052663250272742	0.31759734050988864	0.22408492545382888	0.7015356052194036	0.48753269344460176	71.4753583683796	10.332872423932118	2	3.5595937500000003	2.429076241704379
bangladesh-char-kushai	2.572378133103821	3.713102372868708	0.007748927186863004	0.2911374501078039	0.7559608497704641	0.7479473081041015	348.37953818932334	13.712638973303878	1	1.2651406250000001	1.2553371424157327
bangladesh-char-kushai	2.746148581095053	2.3699843005950454	0.1269326577031302	0.1076396591195747	0.5638879527541644	0.3266389984686375	107.99455778695742	6.6615081527689	3	2.353072916666667	2.0543911175849106
bangladesh-char-kushai	2.530849268807833	1.1632068533005993	0.32562610703180495	0.008307306675521948	0.781805335566226	0.4840417523185316	235.76149877524927	11.312210848186902	16	2.2387239583333334	1.5097369910624174
bangladesh-char-kushai	3.0561861450016194	0.6769806692285198	0.14763803433705833	0.08188064375825416	0.5695661740525805	0.724047387888443	750.2267343743317	6.193573750476181	20	2.4461223958333336	2.0849816935646444
bangladesh-char-kushai	3.948476821155757	0.7514426350157822	0.009865006331113833	0.13721836185693406	0.4336611450102199	0.8230426784084779	213.30451988578042	13.152782843852563	2	2.7496927083333333	2.7225669723570074
bangladesh-char-kushai	2.568171435643844	0.9143697109785554	0.03768374928981245	0.19798518922712488	0.61657080405922	0.7314619963537136	2213.3536156529144	9.730207114411387	5	2.0330781250000003	1.9564641186508984
bangladesh-char-kushai	3.6851498737379043	0.9426931205328286	0.2829614624407749	0.19360283144401602	0.8451453860206894	0.3719039798783023	271.7767123032438	8.93162397677366	2	3.379429687499999	2.4231813209092286
bangladesh-char-kushai	4.307375354266912	0.7781209440590808	0.10720139000689143	0.11006096895710087	0.5164146122978516	0.8428386263053258	340.1459703690666	7.914475508850986	3	2.8672291666666667	2.5598582145316993
bangladesh-char-kushai	3.6334255956642116	0.5920705990219002	0.21941149922000733	0.20389840966659648	0.6491207460861765	0.6695962332560209	133.68756808724143	8.07207519009246	2	2.957598958333333	2.3086677367938844
bangladesh-char-kushai	4.746254281477356	0.9317218997711557	0.3265015779636841	0.14641596768687834	0.5516565199981568	0.4648376196132795	125.04081191336306	10.150813245264192	4	3.9994062500000003	2.6935937984571794
bangladesh-char-kushai	2.8357622788618153	0.43630289601028305	0.2978153214826155	0.0835347084572036	0.7792114298638037	0.5835826679020371	1062.964433365479	5.6151276918078175	16	2.5158385416666667	1.7665832775818535
bangladesh-char-kushai	3.315359892489873	0.5808166125868287	0.3578859224843496	0.07337346271044758	0.7938113734194203	0.5775169680041675	798.4004012960397	6.956069261645684	6	2.8837499999999996	1.8516964710357566
bangladesh-char-kushai	2.8357622788618153	0.43630289601028305	0.2978153214826155	0.0835347084572036	0.7792114298638037	0.5835826679020371	1062.964433365479	5.6151276918078175	16	2.516236979166667	1.7668630542897006
bangladesh-char-kushai	3.813561352449324	1.2785462703921628	0.49936123942340255	0.037754672132768806	0.9045458347422555	0.5278972150466377	394.31377407719725	6.450143713957996	6	3.0922864583333336	1.5481184598477962
bangladesh-char-kushai	3.376725245096763	0.7411163795375473	0.16872911230448742	0.26735357684368183	0.7967432210786999	0.7659720820240933	625.7304669731138	10.601319768247519	6	2.5710390625	2.1372299237842136
bangladesh-char-kushai	2.69457140837202	0.5292425039231408	0.0697469325726859	0.1471421489900873	0.6317737563129725	0.6758918586418304	429.889160762729	13.67009754030968	1	2.3029739583333337	2.1423485889448073
bangladesh-char-kushai	3.372443728658656	1.1400147613720368	0.37007872041355344	0.04329473859258415	0.8508143366527195	0.6375452167678937	701.611054618317	5.255876362937945	28	2.621166666666667	1.6511286606760078
bangladesh-char-kushai	4.354902876369139	1.5047384774412977	0.17335817317561655	0.3378613990396487	0.6732861689512027	0.744972648539896	229.04259300650816	4.163957092827964	4	2.7040572916666665	2.235286859421128
bangladesh-char-kushai	2.7230440781837872	0.3226336048457525	0.013267083436430654	0.15007175554306773	0.529391756450095	0.7517485655806476	233.10226911299029	6.537938656156541	5	2.2846718750000004	2.254360942609509
bangladesh-char-kushai	3.7223980292458165	1.0231875130109653	0.2272122593127448	0.10340201039976393	0.6216894164128355	0.7225783341382955	256.5300422743734	6.988704511561497	4	2.7267447916666674	2.1071949469828244
bangladesh-char-kushai	3.304549253551769	0.30153528841856514	0.1233735539461971	0.19840967735630324	0.6528278189974734	0.7715626570826352	192.5722540604597	11.741035424658918	1	2.6619479166666666	2.3335339417678247
bangladesh-char-kushai	1.8736132276133441	0.24776609007268857	0.14146803369447736	0.09780425539130515	0.9116025377557869	0.47130809475622515	1069.7692904679177	6.8424617948143345	4	1.785877604166667	1.5332330110862045
bangladesh-char-kushai	3.2522242791789706	1.0602282460784707	0.18990005353176934	0.1455650673388589	0.709181926813177	0.7654563392013612	552.7194931463509	8.755013594504554	2	2.3406432291666666	1.8961549546491432
bangladesh-char-kushai	3.9140873982158686	1.1599343713133035	0.03276929649370938	0.12170607071307837	0.4617004773272955	0.7884349905331783	309.69543401690663	8.226109488983896	1	2.573744791666667	2.4894049854894016
bangladesh-char-kushai	3.9766089502688082	0.35668270609317937	0.42402895069454316	0.08861298460040366	0.7368638905634953	0.45831427392721424	360.5621533859882	8.848333420444884	5	3.620072916666666	2.0850571963747653
bangladesh-char-kushai	3.333556548648028	1.173362936488048	0.03907962637735106	0.10338466827430046	0.5189075502790741	0.7225821349130944	87.2982070480982	12.295417241901799	1	2.407221354166667	2.3131480430382525
bangladesh-char-kushai	2.838497462842094	0.02730777435186151	0.24315768535107568	0.23235055133884192	0.8825736309404554	0.594918061041361	212.79265992155084	13.437979972796569	13	2.5547916666666666	1.933574438445783
bangladesh-char-kushai	3.0241757599214387	0.0030321044330700628	0.3223962075888575	0.19202451391607392	0.8653625751230005	0.5637146913023835	785.0956866892296	9.950791393992457	2	2.7398229166666668	1.8565143988682908
bangladesh-char-kushai	2.3812018180590453	0.5406327808518521	0.03337224507499302	0.07500342600054198	0.537164079371629	0.7142284399133138	500.6625134433065	7.1863844010525	5	2.0230703125	1.9555559142273071
bangladesh-char-kushai	3.886736303910827	0.11045275202112068	0.28987467672324513	0.09194005412656876	0.6478008233138617	0.7221518120915676	963.8421354666978	3.9549944577127065	1	3.161684895833334	2.2451925087528792
bangladesh-char-kushai	3.2488622133894873	0.006155455107229905	0.23588606573377227	0.327099873764825	0.7970799180676799	0.6740475826229408	773.8372682348622	8.41370652166089	9	2.7873697916666664	2.129868097765252
bangladesh-char-kushai	3.0241757599214387	0.0030321044330700628	0.3223962075888575	0.19202451391607392	0.8653625751230005	0.5637146913023835	785.0956866892296	9.950791393992457	2	2.7313359375	1.850763589598843
bangladesh-char-kushai	2.6743920619996655	0.5479916512398253	0.0694317319584627	0.11057646588080905	0.5918033811500426	0.7085906375372045	221.12865242520147	9.616387720661233	8	2.2527864583333335	2.096371592798679
bangladesh-char-kushai	3.7663999437677664	0.0018982231655973163	0.30404327209453336	0.06506546415271429	0.6045059715862255	0.47000801640440415	65.13765058358813	16.210746326907866	4	3.404130208333334	2.3691273211558213
bangladesh-char-kushai	3.3278512748310964	1.4654741128511455	0.28805297029972976	0.273708997203997	0.7292268906044663	0.42541353911616114	732.271342866477	4.185722539218744	1	2.8619765624999998	2.0375757127436644
bangladesh-char-kushai	2.568171435643844	0.9143697109785554	0.03768374928981245	0.19798518922712488	0.61657080405922	0.7314619963537136	2213.3536156529144	9.730207114411387	5	2.0375208333333337	1.9607394090772305
bangladesh-char-kushai	1.6001495654867703	1.1838285238539887	0.02456429392011029	0.09375012621024588	0.7263460414380125	0.44055593374969604	147.7089420176331	11.862697264277408	5	1.4796614583333332	1.4433146193685742
bangladesh-char-kushai	3.3436695042737186	0.44382619118825867	0.08443854575280632	0.09157160553917318	0.4532286913963785	0.6797725670782987	151.85408822507907	5.66780312122944	3	2.7756276041666665	2.5412576457194875
bangladesh-char-kushai	1.6487903275714142	0.3440608286475345	0.04799168590137649	0.06849608328327739	0.8322660976554959	0.5059200010116476	491.4821404929665	12.31022905701661	1	1.558653645833333	1.4838512296334645
bangladesh-char-kushai	3.1475918967387537	0.11564343692590942	0.25455791580867393	0.23936477094914188	0.7505997221879432	0.4404719146991198	62.213674580083996	5.35585159947944	7	2.9218020833333327	2.1780342345945582
bangladesh-char-kushai	1.9551160577782614	0.7568328313880919	0.12101841023946469	0.1755369276620055	0.8036746409687842	0.5604874080158707	464.8184931828637	8.188160046709887	6	1.7583723958333335	1.5455769638806247
bangladesh-char-kushai	3.6234511185971723	0.45245322285753825	0.1658331286984613	0.317982946842817	0.7012165992989481	0.7310231942454049	189.72640909637363	8.9495613719283	14	2.8865546875000003	2.4078682925126658
bangladesh-char-kushai	3.7663999437677664	0.0018982231655973163	0.30404327209453336	0.06506546415271429	0.6045059715862255	0.47000801640440415	65.13765058358813	16.210746326907866	4	3.4024270833333325	2.3679420198536065
bangladesh-char-kushai	2.974692745202902	0.31697908372278755	0.24208328260648798	0.07758022770804256	0.6996244731529127	0.6870758032490967	468.9462671201582	7.032980204831087	5	2.538763020833333	1.924170934990036
bangladesh-char-kushai	2.027241270672777	0.6626911136717469	0.18425367010923616	0.11831921162947841	0.814337215794425	0.5014203567445785	451.3043826651777	8.073985278669543	3	1.8824348958333335	1.5355893575343442
bangladesh-char-kushai	3.4135343970497614	0.3298853409029628	0.08260156706364793	0.48294941007549735	0.8741684171211872	0.7899788079334356	403.26264031399353	5.202488730654945	2	2.698916666666666	2.4759819206258022
bangladesh-char-kushai	2.262584478510244	0.2337318566758657	0.11711585677752995	0.3795133014741195	0.9521155743637713	0.5035263791359371	127.09098210189383	4.451868643643033	4	2.1110520833333335	1.8638144098917606
bangladesh-char-kushai	4.285939485146308	0.5835483126890028	0.03443237862348154	0.17669517208387178	0.47709246513903536	0.8628305066350065	187.70743044360742	11.040124760516829	2	2.9210000000000007	2.820423022040811
bangladesh-char-kushai	3.265336976330928	0.8145746636678797	0.09521785894012742	0.12983928018897425	0.4678936048250619	0.3698146180160908	355.6466983893969	12.280459751932217	1	3.0397578125	2.7503185818972247
bangladesh-char-kushai	3.5615260832921822	0.7847695307485544	0.14183438524213846	0.09260949948265743	0.5532578885518707	0.7639583019821921	143.76879526761124	7.957431657516287	8	2.6659401041666673	2.2878181283998256
bangladesh-char-kushai	5.3347659131772	1.617816252682393	0.427148463719901	0.21958077684066632	0.3617607878736363	0.24576977519956472	398.6295577884051	6.757143235351087	13	4.885210937499999	2.7985005905992173
bangladesh-char-kushai	2.673470336161888	0.8837413205259628	0.22384553530935794	0.10702911574369431	0.735414050089391	0.6319041699694369	410.7618830462313	9.497511628449637	2	2.2543906249999996	1.7497553487504767
bangladesh-char-kushai	2.053207161069715	2.0398190531363136	0.08959610400009238	0.23565132900716027	0.8603509375739924	0.5709640775353861	286.15651161803993	6.441743917828742	21	1.6259036458333334	1.4802290136871208
bangladesh-char-kushai	2.2884492175855824	0.268899583636698	0.046198565964690755	0.07658991448936267	0.5626065420178471	0.6618850653522727	176.99459763398855	7.4287530872844165	5	2.051283854166667	1.9565174817176432
bangladesh-char-kushai	3.5615260832921822	0.7847695307485544	0.14183438524213846	0.09260949948265743	0.5532578885518707	0.7639583019821921	143.76879526761124	7.957431657516287	8	2.661161458333333	2.283717258860552
bangladesh-char-kushai	3.3526587933814724	0.04153380187601109	0.3993846389583686	0.1063802800484873	0.8595597724323638	0.3210196733605616	85.11066153730306	8.331916806774318	3	3.1872473958333334	1.914309745377437
bangladesh-char-kushai	3.1322370353801503	0.1969440002425583	0.10345509237666306	0.07949523040776744	0.5099206981650394	0.6899098637558213	103.28158829443386	4.714508750519531	11	2.6738593749999997	2.3972350063571684
bangladesh-char-kushai	2.146284965412724	0.9071096994956838	0.002101184061594536	0.05641921800433344	0.4965693515723532	0.3576118878765675	348.18490661489534	6.793351839522192	3	2.0376458333333334	2.0333643643851587
bangladesh-char-kushai	2.1808017597454206	0.8771007099133711	0.1400878369639186	0.08573568532356102	0.6941175696248475	0.6251754327709396	530.808828984145	7.790561634409845	13	1.8929557291666665	1.6277756555992509
bangladesh-char-kushai	3.1475918967387537	0.11564343692590942	0.25455791580867393	0.23936477094914188	0.7505997221879432	0.4404719146991198	62.213674580083996	5.35585159947944	7	2.9004531250000003	2.162119822599245
bangladesh-char-kushai	2.512302440710306	0.4249830491483557	0.31351325627542054	0.11537178224669042	0.9246265094547511	0.543935272215482	258.8971670741827	9.408238329925199	7	2.286140625	1.5694052333527246
bangladesh-char-kushai	2.961584484809314	2.345962724110652	0.18841305217590648	0.06996932975348254	0.6336620318518417	0.5443452524178689	353.4497676299485	10.271832147006995	13	2.1924348958333333	1.7793515454124096
bangladesh-char-kushai	3.6684330988360907	0.9603820738812611	0.04102817331919864	0.05991694163084409	0.35958901197374304	0.6893712523457094	337.2072702188881	15.905924190450172	1	2.783736979166667	2.669525335910355
bangladesh-char-kushai	3.1322370353801503	0.1969440002425583	0.10345509237666306	0.07949523040776744	0.5099206981650394	0.6899098637558213	103.28158829443386	4.714508750519531	11	2.6732421875	2.396681670046995
bangladesh-char-kushai	3.568600909510823	0.08928321629879526	0.15460188870180716	0.1113336198822996	0.4984405097357637	0.7526121738731476	363.9395204664376	14.647228859740757	7	2.9030546875000005	2.454236949807866
bangladesh-char-kushai	2.902332057674954	0.034885819661324924	0.06715807449806654	0.1737888671790184	0.5437283115151592	0.7448076403183493	898.0298598482409	9.26049384049854	2	2.458453125	2.2933481468812458
bangladesh-char-kushai	3.8303424306010463	0.48034515420181634	0.43756307538682443	0.16281361280272594	0.6385496356297876	0.3942675580706972	618.0832092450331	4.784795091188139	12	3.556783854166667	2.0004665724512973
bangladesh-char-kushai	2.454594153277631	0.5816180085758166	0.13318892578742336	0.0870214243111777	0.605652432921406	0.6280862704556832	773.7873290630147	13.520718668851533	6	2.16046875	1.8727182379902028
bangladesh-char-kushai	3.079077908880667	1.6989389503666867	0.013225198908179404	0.33982516932668344	0.6635321185053731	0.23548368331759104	63.290269711483475	6.9698781551654445	8	2.7248203125	2.68878402187814
bangladesh-char-kushai	3.7110773169677223	0.23566032067716636	0.09741229243509582	0.11319444900904038	0.49785678160810676	0.8061849884182866	435.3945002806481	5.36058875505349	1	2.8723906250000004	2.5925844694496725
bangladesh-char-kushai	3.407647097189773	1.8404390738354268	0.037373226211338643	0.1845062959403	0.5647887829540867	0.3196117787491641	59.86259363248849	6.032908704623471	4	2.806403645833333	2.701519287537278
bangladesh-char-kushai	2.7230440781837872	0.3226336048457525	0.013267083436430654	0.15007175554306773	0.529391756450095	0.7517485655806476	233.10226911299029	6.537938656156541	5	2.2882369791666664	2.257878748241736
bangladesh-char-kushai	3.4135343970497614	0.3298853409029628	0.08260156706364793	0.48294941007549735	0.8741684171211872	0.7899788079334356	403.26264031399353	5.202488730654945	2	2.6960208333333333	2.4733252876637577
bangladesh-char-kushai	2.838497462842094	0.02730777435186151	0.24315768535107568	0.23235055133884192	0.8825736309404554	0.594918061041361	212.79265992155084	13.437979972796569	13	2.552846354166667	1.9321021436305676
bangladesh-char-kushai	2.672338477538902	1.553634799242353	0.08179497776006588	0.29854348160482314	0.6148217580593189	0.13795441925284974	71.71438779061592	7.092439540355269	5	2.475734375	2.2732317368570447
bangladesh-char-kushai	3.8399554147464783	1.6930749574211048	0.009290334531690083	0.053060462802527734	0.5164822982234987	0.82495269654565	151.5540574243416	9.899251131099904	16	2.1388229166666664	2.118952536266788
bangladesh-char-kushai	2.6272714456399466	1.897989449411313	0.08478112688645291	0.4289644225626545	0.724996108211922	0.31607951832306036	170.21781605164696	12.981003032972982	6	2.3713723958333337	2.170324771847156
bangladesh-char-kushai	2.78079229261416	0.49281871403476435	0.17468927806279588	0.07195824807305999	0.6622460161038395	0.6163421034722115	89.74289913693167	10.6062861596988	5	2.4192604166666665	1.9966415610332677
bangladesh-char-kushai	2.2884492175855824	0.268899583636698	0.046198565964690755	0.07658991448936267	0.5626065420178471	0.6618850653522727	176.99459763398855	7.4287530872844165	5	2.0400078125	1.9457623770057342
bangladesh-char-kushai	3.5470215092404698	0.022163466682008304	0.27982048036838575	0.21983208041601604	0.7541810040022124	0.47513410257271255	74.58608958778788	5.211406371720552	2	3.2275234375000004	2.3243962788185266
bangladesh-char-kushai	2.5516514745399355	0.5427003725082324	0.10875966415895033	0.15806423623788496	0.5956183515363708	0.6276551797901175	319.1263432054245	3.8453679675765082	3	2.22984375	1.9873266926230657
bangladesh-char-kushai	2.7884390835178365	0.718484038205554	0.24817199338997076	0.31073780467256895	0.9509157603693859	0.5736620336429603	642.3439397344209	19.455757571431008	2	2.4321640624999996	1.8285690588579253
bangladesh-char-kushai	4.660198882635005	0.8761823430445552	0.05364528586464295	0.2529543433673152	0.5155120903430214	0.8290499075390761	161.48080824860622	7.632872690674432	7	2.9978151041666674	2.8369964559343024
bangladesh-char-kushai	5.572685696915544	0.36876221306448853	0.4141061891829091	0.08252676680026395	0.736027091575446	0.7399159472746706	407.29246058140814	7.7953267150852135	2	4.059252604166668	2.378290977324409
bangladesh-char-kushai	4.272873421406949	0.01743897059916692	0.16427975134600098	0.1445745411957838	0.4948876295359216	0.7868182392602552	271.378109998378	8.868410133911093	3	3.2891145833333333	2.7487796574348273
bangladesh-char-kushai	2.354547150052444	0.1768285732984444	0.19912488898877467	0.2798338300746155	0.8337640796863437	0.20436889030690414	76.28766885054269	6.733773585431157	13	2.3004973958333332	1.8424111072690554
bangladesh-char-kushai	2.3634396551620034	0.2713623113311676	0.02378496121270746	0.13931930243330706	0.5654840213060099	0.6826713319415253	113.18993081882665	6.910861219274826	5	2.076875	2.027476608681358
bangladesh-char-kushai	2.3986015800973557	0.7348814678361514	0.008390356718485406	0.023223739967365375	0.5447684246311172	0.594197893901912	68.54985307218912	10.602608019629335	17	2.0954635416666663	2.077881855061502
bangladesh-char-kushai	3.0561861450016194	0.6769806692285198	0.14763803433705833	0.08188064375825416	0.5695661740525805	0.724047387888443	750.2267343743317	6.193573750476181	20	2.4580312500000003	2.095132347910938
bangladesh-char-kushai	4.682124940233922	1.0822918713593705	0.09000918288437877	0.40337914850469153	0.6965988285880038	0.5909629603141132	46.667597678255866	5.047247529037847	9	3.449010416666667	3.1385678073027896
bangladesh-char-kushai	2.728929396132893	0.41658997380132895	0.110282810948386	0.1381194421077935	0.5481870688202696	0.6695767699640287	739.5487275044385	9.646813060156486	6	2.3544791666666667	2.0948205858472533
bangladesh-char-kushai	3.5615260832921822	0.7847695307485544	0.14183438524213846	0.09260949948265743	0.5532578885518707	0.7639583019821921	143.76879526761124	7.957431657516287	8	2.6653645833333326	2.2873242362100807
bangladesh-char-kushai	3.639631585049222	0.9801661721077614	0.057575359392588725	0.14597543184538944	0.5066546724565111	0.7683123633147375	157.99028429674487	15.240770609828344	2	2.5898411458333332	2.4407301110922655
bangladesh-char-kushai	3.7148492867931466	0.040319266809780374	0.32401595031914343	0.08313693792635718	0.7266277209605223	0.658233208124841	1459.9222058264338	10.69782832466903	1	3.1505286458333335	2.1297071126459617
bangladesh-char-kushai	2.7740789443837635	0.8908535856401546	0.16143879164752686	0.17201899891152966	0.8014869114455128	0.735730836323927	846.2784397647143	5.142264885166089	8	2.1791770833333333	1.827373368214018
bangladesh-char-kushai	2.817508944383675	2.438182051902978	0.05902921957460437	0.25469664485056115	0.8187969332558965	0.7224069616006505	155.12953389456297	11.442592303010823	8	1.6693776041666666	1.5708355470173854
bangladesh-char-kushai	3.168082224885214	0.742923293249518	0.21321436937827992	0.21402412537328744	0.7741151265411541	0.666190617808468	158.4077400481966	10.551384707620546	20	2.57484375	2.0258500635961445
bangladesh-char-kushai	3.9849918360142023	0.10846411701088486	0.26330949620206384	0.024155944080250586	0.5241610826405608	0.7148156264439361	350.73857148134306	11.225897008949806	3	3.2478359374999997	2.3926498930499167
bangladesh-char-kushai	2.2780996821506534	0.5830353847252482	0.1392909753421225	0.17524612426690653	0.7568238955290914	0.5898773789209704	269.06317829583634	5.670360242441442	7	2.048760416666667	1.7633865799868336
bangladesh-char-kushai	3.1244898538497305	2.657450661937152	0.19685086602987295	0.12057510224261977	0.7552108510714517	0.7097846398994309	477.1183611717384	16.62792221936444	3	1.79528125	1.4418785811703072
bangladesh-char-kushai	3.2522242791789706	1.0602282460784707	0.18990005353176934	0.1455650673388589	0.709181926813177	0.7654563392013612	552.7194931463509	8.755013594504554	2	2.3495989583333334	1.903409990367644
bangladesh-char-kushai	3.886736303910827	0.11045275202112068	0.28987467672324513	0.09194005412656876	0.6478008233138617	0.7221518120915676	963.8421354666978	3.9549944577127065	1	3.154583333333333	2.240149509386796
bangladesh-char-kushai	3.79713271005946	1.23931979498025	0.17596604986423078	0.12409837633198953	0.5318987089499057	0.6267094499412857	380.5685388478429	4.1869023623114066	2	2.8653489583333336	2.3611448206528283
bangladesh-char-kushai	2.271663188306803	0.16431579099646113	0.045576723402735796	0.23374975793655353	0.6061044813438958	0.2254557638052126	53.95514359125572	9.509769986035703	2	2.188588541666667	2.0888398470607283
bangladesh-char-kushai	2.3658092722489927	2.8007419725817844	0.010202799699322234	0.2208994681826419	0.6648234039965338	0.43552464022386295	124.38003089639265	12.980462683008849	9	1.8380390624999998	1.8192859181057823
bangladesh-char-kushai	3.5521979233150307	0.019464353087683562	0.13686085205888576	0.34961476171378214	0.6306300106347512	0.4371543742913018	60.106745174302894	7.977042311529004	1	3.2539557291666665	2.8086165755110235
bangladesh-char-kushai	2.1287573424003714	0.6829171119499841	0.007767002838723262	0.1373519401984744	0.5945743791883887	0.648288333652231	171.80102289481144	5.624344065459192	8	1.8709453125000002	1.8564136749467168
bangladesh-char-kushai	3.9184767713950874	0.06386403638700625	0.44305143571086686	0.052001393748017044	0.8910455674988258	0.444592188175154	88.32723912357267	10.51305255758831	9	3.5738541666666674	1.9904529471037369
bangladesh-char-kushai	2.221144321093102	0.27524940961849076	0.10067799492300293	0.1340178028898846	0.7535530791973397	0.4862653327707882	92.10384331780551	16.894943387802165	5	2.0797578125	1.8703719660120495
bangladesh-char-kushai	2.4175551443872636	0.8381330594130039	0.1906582597968934	0.14833062437290226	0.7982578455954079	0.5456002553835974	124.8930520427645	5.639673433255504	9	2.1379401041666664	1.7303241643562606
bangladesh-char-kushai	4.680471743386951	0.03082268271508467	0.3831601721877434	0.15141155148502658	0.740345079401436	0.6579243522137792	562.9240748002677	5.859556099705873	2	3.8316588541666663	2.363519787839475
bangladesh-char-kushai	2.225780957272353	0.1180782089928243	0.07247093255162083	0.18190850291239616	0.6517850636859412	0.5350219633687733	202.07302672759923	8.910901860723166	5	2.077596354166667	1.927031008914361
bangladesh-char-kushai	2.2884492175855824	0.268899583636698	0.046198565964690755	0.07658991448936267	0.5626065420178471	0.6618850653522727	176.99459763398855	7.4287530872844165	5	2.0391041666666667	1.944900478314041
bangladesh-char-kushai	3.1322370353801503	0.1969440002425583	0.10345509237666306	0.07949523040776744	0.5099206981650394	0.6899098637558213	103.28158829443386	4.714508750519531	11	2.6622161458333333	2.3867963285395017
bangladesh-char-kushai	1.8736132276133441	0.24776609007268857	0.14146803369447736	0.09780425539130515	0.9116025377557869	0.47130809475622515	1069.7692904679177	6.8424617948143345	4	1.7874322916666667	1.5345677600025698
bangladesh-char-kushai	2.962208946523457	0.9955336797839034	0.11487344530839598	0.25220031472330184	0.7091228967024027	0.7755538908403503	259.147351052712	9.907550655478909	8	2.183890625	1.933019584729544
bangladesh-char-kushai	3.5615260832921822	0.7847695307485544	0.14183438524213846	0.09260949948265743	0.5532578885518707	0.7639583019821921	143.76879526761124	7.957431657516287	8	2.6663854166666665	2.288200280275147
bangladesh-char-kushai	3.5615260832921822	0.7847695307485544	0.14183438524213846	0.09260949948265743	0.5532578885518707	0.7639583019821921	143.76879526761124	7.957431657516287	8	2.667205729166666	2.2889042442560026
bangladesh-char-kushai	2.467951345401271	0.6876422727486854	0.2581124466189025	0.11032142381029336	0.8259654183540545	0.5799996404546042	390.7751899379343	8.416728778689333	9	2.1893385416666664	1.6242430142000233
bangladesh-char-kushai	4.40913683441495	0.5412997076242716	0.24545408295021587	0.07517791514782848	0.5850832515711912	0.7755604520600459	150.40975322970425	5.828704836207683	3	3.237848958333333	2.4431057115343133
bangladesh-char-kushai	3.072139176275097	0.22351525996066274	0.013693568252887695	0.15359535583584755	0.48502728737652434	0.733013540778154	907.2567109225768	15.777365895417656	1	2.5680833333333335	2.53291710892923
bangladesh-char-kushai	3.0561861450016194	0.6769806692285198	0.14763803433705833	0.08188064375825416	0.5695661740525805	0.724047387888443	750.2267343743317	6.193573750476181	20	2.4519895833333334	2.0899826610350574
bangladesh-char-kushai	1.3401098179372906	1.839291299969654	0.052814541227328156	0.10126098220929393	0.8587971371952647	0.5020968238810446	1398.0063567342618	11.071662731196318	10	1.164109375	1.1026274724209433
bangladesh-char-kushai	2.2780996821506534	0.5830353847252482	0.1392909753421225	0.17524612426690653	0.7568238955290914	0.5898773789209704	269.06317829583634	5.670360242441442	7	2.0504895833333334	1.764874889341971
bangladesh-char-kushai	2.4404693127380988	0.5874633372817848	0.15105124380383103	0.2687402815614531	0.8142802403325141	0.5599972773003553	175.26405061356644	9.634640724879146	7	2.1799036458333334	1.8506264887577024
bangladesh-char-kushai	4.802703175523575	1.5573326533721854	0.1899060938427576	0.19291000652070112	0.5602429862090476	0.459163015796112	70.39531205233779	10.005652319830386	6	3.6698802083333333	2.9729475930979046
bangladesh-char-kushai	4.145571259259342	0.7676032854954441	0.24351830801601887	0.09576595225820124	0.6462573320930824	0.7540825909240106	727.4551875580285	6.892577451749309	2	3.03425	2.295354573902395
bangladesh-char-kushai	3.561268538365217	1.6724837622267308	0.1493206506622844	0.17783398426234093	0.8120107846843788	0.7748301839441561	189.20344635035556	5.4347766113436045	20	2.1817656249999997	1.8559829622823942
bangladesh-char-kushai	3.7450266282036266	0.1884086855429646	0.3175541675097162	0.19762252199779462	0.7324158973982553	0.6143926695463413	148.89934636549737	4.829806055899548	1	3.2308515625000003	2.2048811842228466
bangladesh-char-kushai	2.2780996821506534	0.5830353847252482	0.1392909753421225	0.17524612426690653	0.7568238955290914	0.5898773789209704	269.06317829583634	5.670360242441442	7	2.0555052083333334	1.7691918830437705
bangladesh-char-kushai	3.3062203826872616	1.7259401543441901	0.16803088671749897	0.1343514066497541	0.6717371832478023	0.7745939169449977	765.5645758280943	13.146309307158461	7	2.0537135416666668	1.7086262341966814
bangladesh-char-kushai	3.168063871486857	0.3387140193200213	0.3462843404166291	0.16252252329940678	0.9529065236116235	0.5183631611760983	202.57980574881162	7.368525546045003	6	2.8758958333333333	1.880018141580568
bangladesh-char-kushai	3.0054319822646445	0.48506883762661546	0.1592791271663788	0.07722156070156487	0.5973446220797429	0.7189975787491532	194.01728894556996	9.818613310137504	2	2.4975078125	2.0997069480337878
bangladesh-char-kushai	3.4135343970497614	0.3298853409029628	0.08260156706364793	0.48294941007549735	0.8741684171211872	0.7899788079334356	403.26264031399353	5.202488730654945	2	2.6956145833333336	2.4729525945503776
bangladesh-char-kushai	2.0653178792182367	1.8656431214645266	0.15188743991371734	0.1613183323952415	0.659972962481723	0.581804157892074	484.2584438794143	10.54986871332664	9	1.6437473958333333	1.3940828120153685
bangladesh-char-kushai	2.6679042921737777	0.36266639652335336	0.16976764953311724	0.1253472859583722	0.6353527003080826	0.6635775002024717	721.5347414467859	9.547972193825096	3	2.3220338541666665	1.9278276246084662
bangladesh-char-kushai	3.2997868549749785	3.3956296547634066	0.06594811177178117	0.10726973049407061	0.7007946387035662	0.797065735705933	568.873082620285	2.0056750495097933	4	1.4238697916666663	1.3299682674973703
bangladesh-char-kushai	3.7223980292458165	1.0231875130109653	0.2272122593127448	0.10340201039976393	0.6216894164128355	0.7225783341382955	256.5300422743734	6.988704511561497	4	2.724106770833333	2.105156316823146
bangladesh-char-kushai	4.145209466734058	0.18492574982018573	0.2819812900881787	0.13573853367223615	0.646645242044414	0.6620192534731044	97.12842320483463	2.9714386231193233	1	3.423333333333334	2.4580173835981354
bangladesh-char-kushai	3.568600909510823	0.08928321629879526	0.15460188870180716	0.1113336198822996	0.4984405097357637	0.7526121738731476	363.9395204664376	14.647228859740757	7	2.8983567708333333	2.450265339930829
bangladesh-char-kushai	3.0021816838734487	0.09428604253691775	0.11917789767063947	0.17737140713891916	0.5768166830000062	0.6806508833632454	135.1766813716265	10.503512770901981	3	2.5871588541666672	2.2788267009871035
bangladesh-char-kushai	4.680471743386951	0.03082268271508467	0.3831601721877434	0.15141155148502658	0.740345079401436	0.6579243522137792	562.9240748002677	5.859556099705873	2	3.8287916666666666	2.36175119239567
bangladesh-char-kushai	2.715234788083398	0.034474166901748586	0.03677037036096037	0.08703565720885865	0.42477625666313734	0.5354141024892738	170.18479141590876	6.521258473045586	1	2.4945286458333333	2.402803903650017
bangladesh-char-kushai	4.304429944253163	3.489912602921462	0.09867016671933874	0.06966325110133474	0.40748869720843117	0.3136286527470587	183.43288516941456	10.657165119927758	1	3.354174479166667	3.0232175241015407
bangladesh-char-kushai	2.119902323492297	0.4294695548978726	0.014875651886007242	0.4350041757752246	0.9422193816144989	0.6806415064824489	321.44470419329184	8.917306251246384	4	1.8824401041666663	1.8544375804808237
bangladesh-char-kushai	4.627167425401659	5.193816522568822	0.14909790679384424	0.06617046392253494	0.5988419215590461	0.645485419287169	205.540953230936	5.764520396123191	8	2.022377604166667	1.7208453366386671
bangladesh-char-kushai	1.929422849317135	0.23984757724429773	0.0979484173755803	0.08533379315109495	0.7230575246748657	0.527688758831374	563.672017636021	12.821142149997723	3	1.8130755208333336	1.6354876429853027
bangladesh-char-kushai	3.55369823969998	0.8565054081584839	0.19029927355535306	0.07719898843785716	0.5486513536346137	0.719790523490581	332.2408664205667	9.557099998826688	3	2.707291666666667	2.1920960291975393
bangladesh-char-kushai	4.3818133280467695	0.05295951550332666	0.32606707097424414	0.17102755286765245	0.7285599569241775	0.7151226494341827	192.23279110692272	3.998566863300825	12	3.5019661458333338	2.3600903020104957
bangladesh-char-kushai	2.7389273467894726	0.4532549798317227	0.10383740940560725	0.23906642347590062	0.7479350034479147	0.737459317878054	454.7055864245697	7.589842015865996	2	2.284625	2.0473954585367147
bangladesh-char-kushai	2.9721794555242234	0.19657113319036057	0.35567114943751676	0.23429135884798993	0.9963698408507523	0.505126968048651	418.6172363804087	9.771433013920923	7	2.7247786458333336	1.7556534929069914
bangladesh-char-kushai	3.315359892489873	0.5808166125868287	0.3578859224843496	0.07337346271044758	0.7938113734194203	0.5775169680041675	798.4004012960397	6.956069261645684	6	2.879244791666667	1.8488036133427828
bangladesh-char-kushai	2.4980473006899264	0.8429430437263719	0.05916411721865502	0.11025512658573633	0.6024322897860345	0.6901685801153404	553.5469269068795	8.247000420538786	7	2.0680572916666673	1.9457025076476064
bangladesh-char-kushai	2.986448445782191	0.42414197845018836	0.08623026829156717	0.19390088701123984	0.5941494880997337	0.7491328854467308	876.0411806091037	6.026531305669525	2	2.4536197916666667	2.2420434987457507
bangladesh-char-kushai	2.551470612768954	0.4761531169128255	0.2134157433533482	0.17648947622900296	0.7856002261359001	0.5934141631123108	184.13934646413745	6.749997390736178	15	2.270927083333333	1.7862754917424988
bangladesh-char-kushai	3.4258646886807034	0.2913159078371787	0.03979660246350909	0.07419438440784348	0.42857785645156316	0.7822398863461908	540.6244083710852	13.810660185206862	3	2.7198203124999996	2.61158070475126
bangladesh-char-kushai	3.6234511185971723	0.45245322285753825	0.1658331286984613	0.317982946842817	0.7012165992989481	0.7310231942454049	189.72640909637363	8.9495613719283	14	2.897924479166667	2.4173525960545996
bangladesh-char-kushai	3.3816651900566237	0.23937705673729162	0.01609558624382272	0.1545949232796337	0.4749444246986813	0.8051813268090918	408.6055702795969	8.792432366280794	13	2.6756588541666666	2.6325925563203794
bangladesh-char-kushai	4.272873421406949	0.01743897059916692	0.16427975134600098	0.1445745411957838	0.4948876295359216	0.7868182392602552	271.378109998378	8.868410133911093	3	3.2803541666666662	2.741458399839848
bangladesh-char-kushai	2.8740657453537946	0.31955285833373903	0.28575580350018737	0.1338977369855806	0.7375305949339002	0.3859525083743405	74.7659615716966	9.583528971855637	3	2.6880000000000006	1.9198884001914969
bangladesh-char-kushai	1.8155671315104227	0.96075016154499	0.08472615114561954	0.1543597563891109	0.8692841020990391	0.5854333215990418	932.1901412183698	10.892865788187812	4	1.6092552083333331	1.4729092083202078
bangladesh-char-kushai	2.075298437518796	0.9346558044812513	0.00648452780311102	0.3169638892641638	0.8035036439377905	0.6433360695073399	182.18358113267504	7.79301650137988	20	1.7960130208333334	1.7843667244649901
bangladesh-char-kushai	3.4135343970497614	0.3298853409029628	0.08260156706364793	0.48294941007549735	0.8741684171211872	0.7899788079334356	403.26264031399353	5.202488730654945	2	2.69165625	2.4693212257533377
bangladesh-char-kushai	4.680471743386951	0.03082268271508467	0.3831601721877434	0.15141155148502658	0.740345079401436	0.6579243522137792	562.9240748002677	5.859556099705873	2	3.8278463541666667	2.361168085995941
bangladesh-char-kushai	2.551470612768954	0.4761531169128255	0.2134157433533482	0.17648947622900296	0.7856002261359001	0.5934141631123108	184.13934646413745	6.749997390736178	15	2.2753255208333334	1.7897352334338432
bangladesh-char-kushai	3.5177082039673113	0.8071550376902252	0.3949777413473168	0.04764726312718582	0.8039904666140374	0.6120272218087063	644.7517684027371	6.616046641521139	10	2.889611979166667	1.748279566265267
bangladesh-char-kushai	2.119902323492297	0.4294695548978726	0.014875651886007242	0.4350041757752246	0.9422193816144989	0.6806415064824489	321.44470419329184	8.917306251246384	4	1.8859791666666663	1.8579239971190709
bangladesh-char-kushai	3.7259590146172554	0.5071497887020492	0.23917853399914768	0.32627066277043915	0.7947910846502474	0.7261497703883499	278.3703956486468	5.673423646974078	4	2.9408567708333333	2.237466959683949
bangladesh-char-kushai	3.1995864227691455	0.7478997294199831	0.21586411475104497	0.0943560556487804	0.6980662321794185	0.6910224715989821	360.5975040791242	6.02009954001317	9	2.570916666666667	2.0159480163179597
bangladesh-palpara	3.0919575880852497	0.280779193441682	0.06490791523325899	0.07066503331255493	0.22382351498389036	0.052560563103848094	996.5838837275201	15.164458966892571	8	3.0703931712364203	2.8711003515450293
bangladesh-palpara	3.2996346802550915	0.19712781558510023	0.43409057206837803	0.20677735268735947	0.7952494027249997	0.3636447176341247	190.99233261541275	8.982228423592517	1	3.132571132953958	1.772751537805087
bangladesh-palpara	2.917976101839535	6.311812332573331	0.03317009104020399	0.12234537101873773	0.34312372826270243	0.36124106148400964	655.3475274282456	9.171028443066714	8	1.994495602690119	1.9283380019696013
bangladesh-palpara	3.9327689950530123	1.5409457468811707	0.4175272424867367	0.31127359937399973	0.7357584167398851	0.4486997156811042	257.4320727115388	9.91863784521388	3	3.1888101396792545	1.8573950352452298
bangladesh-palpara	4.647272793531602	2.1367863824702544	0.4220492881021121	0.13536869244514554	0.5127107647747321	0.6742226471815866	2291.8348673386577	9.186392069807376	11	2.7669684428349712	1.599171381335462
bangladesh-palpara	4.05907176613229	1.4536286592034349	0.1894894836163443	0.2566040721285259	0.4409135876803906	0.7630814548680075	336.55072382730447	7.522428968085786	3	2.5367563372995345	2.056067688884157
bangladesh-palpara	3.320478540618033	3.801971420122865	0.3084287320088177	0.09817374123929773	0.507553937474157	0.5166541051181259	744.3301645108779	10.326081103231704	4	2.1675271598551475	1.4989995063463504
bangladesh-palpara	3.5926436522408203	0.46311594700443853	0.4034431450586364	0.18213637396261168	0.666728323473089	0.39217376277239147	698.3619147643944	11.187582409824564	4	3.330025866528711	1.9865497578097568
bangladesh-palpara	3.2373779039798656	1.0405568345730423	0.6116484717656677	0.33372912837883767	0.4316324274104249	0.4714531091131296	141.97357840091334	6.715537931688841	2	2.786063114330056	1.0819718682073804
bangladesh-palpara	3.068400656364758	1.0795600776532301	0.0566791030502968	0.08224297988847869	0.4043115083754323	0.2466763893977439	48.27079680040048	12.500605829843371	2	2.751924469736161	2.595947859129352
bangladesh-palpara	1.8317684892548391	0.5438531470319247	0.03056244096120074	0.11547791519382059	0.46110606874685894	0.5414276090212943	211.1220988902734	5.768296846157993	2	1.693150543197103	1.6414037296822166
bangladesh-palpara	2.8833637486971897	1.3603008773522114	0.13868097369028531	0.204736430985295	0.35380272529023227	0.38930924883775325	84.1581358383268	8.597528978303503	7	2.498432488360062	2.151947438174846
bangladesh-palpara	3.155130597342137	0.1350195949350568	0.1103865924968324	0.03556697113901248	0.2370006540893305	0.6794198605860651	266.9958221957387	7.035872702201798	1	2.7081220900155194	2.409181720433306
bangladesh-palpara	2.0438265839792997	1.5663642658491506	0.13223219215461499	0.15935081479830115	0.581471306631801	0.6203786682881404	288.7272978588456	8.396050555478684	5	1.627553026383859	1.4123381218572433
bangladesh-palpara	3.8995579058825003	1.1349782139795248	0.2527262910330362	0.1854819340098106	0.6747197785041813	0.5901715346052248	95.55982166775244	8.268887168900722	9	3.0142369374030005	2.2524600159183623
bangladesh-palpara	2.652347654242353	0.25002379166738714	0.2271215304615309	0.04428176724934987	0.47653688480150186	0.41754776800430676	601.730804088494	10.413748066602041	1	2.4931143300569065	1.9268743877988075
bangladesh-palpara	2.464683120847654	1.2674075468343746	0.21351232333380868	0.21282824142275228	0.5241476478400583	0.11484134729720906	1152.1408351621992	11.938323760227146	2	2.436911536471806	1.9166008925607492
bangladesh-palpara	2.771379074716569	1.3154279546152359	0.3242041503494725	0.05633316949922653	0.4970607542007255	0.45373816353814816	347.0664238675837	8.219558688621065	5	2.4240351784790484	1.6381529130230166
bangladesh-palpara	1.984585459883547	1.2882009566157522	0.04988842426098644	0.09277996688234227	0.15136730000056972	0.7054507474031468	171.4984825622743	8.123873737650717	4	1.571536471805484	1.4931349935584382
bangladesh-palpara	3.872537359435436	0.03290559748307174	0.3814717620857006	0.24844542827769558	0.6766626693263968	0.30611077259043723	243.82403417767358	11.020595385097991	2	3.6958510087946195	2.2859882120635215
bangladesh-palpara	3.0259122946174015	0.43242254698154503	0.33203586485770203	0.17797290640773572	0.6262497192662004	0.22312080513749866	110.80076350288847	6.954348507193399	4	2.9056751163993795	1.9408867661302076
bangladesh-palpara	3.2257198366280004	0.46699907043047045	0.23317512779081362	0.024866325782502745	0.30429769704134335	0.1417206673192533	208.31235460818928	11.533988032152067	2	3.159679255043973	2.422920640971112
bangladesh-palpara	2.8865358050000625	0.5309156374556869	0.05977348875227559	0.1388862104784803	0.3088104291655187	0.5114615753888371	195.7163987583184	16.81920211760374	20	2.595602690118986	2.4404544619157824
bangladesh-palpara	1.9151481185246808	1.2809812636679756	0.12069538757873767	0.021617117287471465	0.6440044168361458	0.17171233200364203	156.15391017376115	10.775996652121183	1	1.8601500258665284	1.635638497539969
bangladesh-palpara	2.9201709142512735	1.6643497396994216	0.46173188333478854	0.07480312624877353	0.6943567978917179	0.4756743191602277	756.6257914436565	8.371037215902984	3	2.4334040351784787	1.3098238071010457
bangladesh-palpara	3.2284301099361077	0.7125464794786533	0.2668659543586361	0.028182272377136504	0.23435302768538271	0.43669430230671247	756.7943572739845	11.630711256901295	4	2.948773926539059	2.1618465584453506
bangladesh-palpara	3.4798079280726877	1.3380400321017216	0.2757897309767373	0.1355071180355848	0.6300581366325145	0.7240915495288269	623.1821221272832	7.011961299319985	5	2.3987273667873774	1.7371829916145491
bangladesh-palpara	3.73275457842738	1.1411783214607802	0.1889932792763999	0.09101371625815276	0.42396929686155665	0.3419096219478195	55.68075079855199	10.133922661140616	2	3.2168028970512164	2.6088487687516837
bangladesh-palpara	4.0676555061748285	2.829637978399806	0.4500336338527209	0.17678618399518858	0.7933564740804684	0.41385271182919503	925.630519971695	11.987265012770214	3	3.135111226073461	1.7242057284711623
bangladesh-palpara	3.2137214656362594	0.4476173875334223	0.11306464916473365	0.12457790779438827	0.1949340554831163	0.2692928677671509	517.8884243402895	11.370563626258132	3	3.09054319710295	2.74111201479405
bangladesh-palpara	2.235946756727955	0.8337809555606662	0.21365728755610533	0.16814262281711934	0.7573286765461976	0.26332085563767604	468.269692376862	8.516057878164357	6	2.1651991722710813	1.7025885901049176
bangladesh-palpara	2.69537062847485	1.161975849274008	0.10678539959541367	0.2974745289681612	0.4857037703690855	0.023901522183224472	336.2028325933294	11.377300441568245	1	2.6777133988618727	2.391772703562414
bangladesh-palpara	2.256854056768502	0.1705907719954782	0.034650372857517056	0.12485654977758522	0.2675016080309143	0.46082825195736904	217.25989106723523	6.137843124548935	7	2.1416140713916194	2.0674063453009945
bangladesh-palpara	3.804761081427182	0.48708005616456185	0.5804149995913939	0.11789537612968563	0.23605784722221893	0.3387676727117071	471.4437971643632	10.976160888089378	1	3.5715054319710298	1.4985501081329036
bangladesh-palpara	4.002194565483245	0.7457162171871415	0.302276347333818	0.11623078284619535	0.6858901400338225	0.6474468330858252	811.0102367642548	12.537869027234908	3	3.1859751681324373	2.222930231613118
bangladesh-palpara	3.858650504319811	3.9445477404607927	0.10129680940537371	0.30232858512670846	0.4034827146064139	0.5961867047057021	171.25059781428428	15.501121077164456	1	2.1303414381789962	1.9145446475474088
bangladesh-palpara	3.712135435883238	2.6176282958511994	0.08540760035507913	0.059963773358331925	0.2461883464073877	0.6761284677161351	313.741107172734	16.36946751243042	1	2.1387118468701503	1.9560496001779912
bangladesh-palpara	2.8367774421531338	0.16627674626289934	0.2257103251263745	0.07278393586403868	0.44292564391890954	0.5213103865966358	830.9314661451452	9.021038543981073	7	2.598391101914123	2.0119074014956073
bangladesh-palpara	3.2796637169503082	1.1788486678446741	0.2077161252838106	0.15684429485121695	0.5815378761289154	0.5520009053590798	159.19913862885122	11.090019105432464	1	2.707811691670978	2.145355539078882
bangladesh-palpara	3.856047464110543	1.8081992594092282	0.19794315504138874	0.1538732645820283	0.4458634103040028	0.6182311618590028	615.7632437209963	10.419374389491917	2	2.636316606311433	2.1144757795701414
bangladesh-palpara	2.848633326857236	0.6054241892839746	0.3191183466477981	0.1684220409513637	0.7696177853414053	0.5656395817753467	212.76278395111933	6.3156398739680455	1	2.4918365235385407	1.6966457720303247
bangladesh-palpara	3.1470553462344797	2.8518170999339096	0.044071877125508176	0.21400881155295692	0.3959292055946316	0.7391680163524478	369.01110915581626	8.79714282541623	5	1.6750336264873251	1.6012117503196814
bangladesh-palpara	3.181721339801818	0.07195143118399268	0.14595886546078257	0.3373702519473037	0.4887931501660019	0.5000162796132693	57.88908414322847	8.80960405141649	16	2.872534919813761	2.4532629819212644
bangladesh-palpara	3.27616168266302	1.2353985234615015	0.011276223697294111	0.3546797837591443	0.455139429490091	0.6513694427072668	411.47754658200114	11.242142738160963	8	2.5018261769270564	2.473615025304281
bangladesh-palpara	4.326836059963253	0.7619126113588224	0.05145813318075371	0.1347230969400771	0.36249666990728524	0.6048747396937413	149.84665354796644	10.95670441779664	1	3.467237454733575	3.288819888018597
bangladesh-palpara	4.400144007270805	0.24131960856369114	0.48076168947830716	0.3217285146322608	0.7748628304088833	0.5310787950489142	301.76824728280405	7.1632851384913465	4	3.84506466632178	1.9965048811875779
bangladesh-palpara	3.3636552405325943	1.2109390396155058	0.019887988823341942	0.15876401998198889	0.31784143458133524	0.6130728119487309	195.1223962887811	9.93735838156718	1	2.6177340920848415	2.565672625718977
bangladesh-palpara	3.2874018888580046	0.17299030025505283	0.343188344428101	0.2874349526699214	0.716145956355698	0.3765867912510185	448.0734335214173	10.203611907929552	3	3.1093274702534917	2.0422425234523804
bangladesh-palpara	2.4725944497025547	1.022446498040132	0.0391029442715553	0.3784189410760937	0.3670500244133465	0.365816063445965	896.850539502197	11.333392410834257	7	2.315054319710295	2.2245288796610403
bangladesh-palpara	2.503292027901197	0.02016781129908077	0.29851540396783766	0.13994519396517752	0.4360307916541991	0.10814553448028326	307.96322836873856	10.416249372920603	3	2.4780807035695807	1.7383354412786038
bangladesh-palpara	1.3214964599036305	0.3990483488168449	0.02475290751928122	0.05491413998271186	0.7631774330335249	0.29975283406303616	755.4820504723281	8.898092168815154	3	1.3025297465080188	1.270288348151593
bangladesh-palpara	3.4803326664372958	1.132362616702513	0.0033633246603658015	0.23583707082364838	0.37029238881775584	0.5452424380117361	68.85691119251969	9.20664031945482	2	2.807144335230212	2.797702997462326
bangladesh-palpara	3.4123286603360854	0.1011186507276496	0.4186381374269497	0.22467128982774845	0.5472400924834855	0.3075675193612577	498.1695652418427	8.474203543600717	1	3.2838075530263837	1.9090804753588693
bangladesh-palpara	2.3445938062936453	0.2050153028987	0.024170616608331783	0.2590117890436772	0.4103159874055642	0.39087484417777774	166.92066986646182	8.136022208285112	3	2.2376927056389033	2.1836062931636446
bangladesh-palpara	2.884666173432291	3.216084284769121	0.20677294686209044	0.2774147526326714	0.37241951064735196	0.15966050495138662	363.4985024698881	7.033347995612871	4	2.674536989136058	2.1215150944007326
bangladesh-palpara	4.308479176257799	1.5070768979070035	0.48368176624712683	0.07043662113624065	0.7249342773071487	0.37625503671251165	313.2110617161208	10.356946563662774	14	3.66478013450595	1.8921928061407287
bangladesh-palpara	2.422503203706531	0.3578079343788208	0.27363013870530906	0.2597103706323032	0.7982028925726171	0.6240112505131701	370.4992475490534	6.788342209743763	3	2.1630056906363166	1.5711421434871284
bangladesh-palpara	2.9632921159459027	0.9292716530967307	0.46490695051114833	0.147410826144168	0.7588130551294048	0.3541534892041683	151.80763786519555	12.375178401300072	1	2.7409829280910496	1.4666809135891217
bangladesh-palpara	2.9007193091455146	0.916684737308076	0.07488353921068433	0.2311676667874603	0.27280757781794107	0.4105571109525669	216.3107055979978	9.813363308517514	4	2.623419555095706	2.4269686139756206
bangladesh-palpara	3.3398031932133483	1.1088017941295936	0.5588142093915418	0.18424000671898685	0.7561262230839543	0.1367766446621167	397.16982448854185	7.459981440512474	2	3.272395240558717	1.4437342813892533
bangladesh-palpara	2.873881136379889	1.5204531740167249	0.09237299728461512	0.22519855182174633	0.3289180414085112	0.21221148148392555	295.7212828401021	15.481080512209587	5	2.733967925504398	2.481423113745555
bangladesh-palpara	3.070031813430018	0.6463505535934331	0.2017732734517815	0.2002503045656303	0.49619531159977265	0.2697787387392425	73.21320301792247	7.2303113236967995	1	2.8970150025866523	2.312474802275822
bangladesh-palpara	3.000151951771362	1.0077042662801108	0.2381797716204436	0.270610170085167	0.4838327972007415	0.24284335412894034	786.767993094503	9.7514983178498	1	2.8899172271081217	2.201597401953524
bangladesh-palpara	1.283639070660405	1.8738875093827099	0.05150341727484975	0.20096418861704	0.575740608031099	0.26893080984139744	314.95072752211007	5.612788178585616	19	1.2296068287635797	1.1662778751777643
bangladesh-palpara	2.9867650742148872	0.7019376634641076	0.20089137930379475	0.31146176973677564	0.4888817826338792	0.5308508000997236	318.53240871335794	8.649877858172369	1	2.6325400931195033	2.103685482740186
bangladesh-palpara	2.7040533942469884	0.29819866285762076	0.7251960063679005	0.30102951069929623	0.42329413447609027	0.7561688725263583	184.4533800320285	7.087403463943461	3	2.2674133471288154	0.6230942430057244
bangladesh-palpara	2.821098196526221	1.0790167436413078	0.10237577751351318	0.41112612483378347	0.7451985047232851	0.7039684521360186	215.34126785389566	10.895723611526337	9	2.1653595447490948	1.9436791777590992
bangladesh-palpara	3.3209563488511504	0.9289146689455602	0.05095041777338795	0.1400648873071053	0.32400368964670645	0.41261026080091157	367.1165000275768	11.222921339165381	2	2.9742731505431976	2.822732690950851
bangladesh-palpara	2.8012093796812905	2.973534726673043	0.037079361101345555	0.223929523009381	0.46511676513722566	0.6973265064898343	825.5097151837081	11.295477918612653	2	1.6058147956544235	1.5462722089844696
bangladesh-palpara	2.8958883346505986	1.6647206484478752	0.02986226117904225	0.26499081522278856	0.4534955497681132	0.6238586932922281	1122.638222822136	8.695802960620183	2	2.177128815312985	2.1121148260096896
bangladesh-palpara	2.971926171350109	0.793114183497421	0.23540990718812016	0.18484647883619493	0.5074362417788522	0.506667245669151	484.80535187388193	9.918383280740102	1	2.6151215726849455	1.9994960459735316
bangladesh-palpara	1.738381508463964	0.5535119669263814	0.014940006601859103	0.14940672642063849	0.4101096940563939	0.25035025589057663	237.86110410615106	5.4625404744235535	1	1.7226332126228658	1.6968970610536984
bangladesh-palpara	3.124979763420875	1.2433350056484376	0.16552597592841536	0.2425626865335575	0.3487645267389993	0.4541191052518703	995.310446789465	14.471970540860926	1	2.693393688566995	2.2475670697075087
bangladesh-palpara	2.6972295200986753	1.8911229431641217	0.03208704016909885	0.16880985292819273	0.42861744704221594	0.45155408977519534	171.34437802141403	9.325722363011343	1	2.266663217796172	2.1939327040769276
bangladesh-palpara	2.8488501251072518	2.068328361458601	0.03108285095470641	0.12584538617251134	0.29555991151378574	0.5083316101678097	398.44194766997157	12.332733663839557	5	2.211934816347646	2.1431815761295865
bangladesh-palpara	3.15154927878485	0.34369165637582993	0.2962080459441667	0.09831331144000084	0.5438460241877968	0.262949913573659	121.02030759966674	8.572368586690956	1	3.02063114330057	2.125895894825414
bangladesh-palpara	3.923291660104045	0.5313817482609619	0.25720125023529367	0.0859655067298995	0.38087029962607694	0.4228365861159775	253.50047291109513	12.625829940739909	6	3.5855768235902734	2.6633619817481624
bangladesh-palpara	1.8909960864461643	2.3859003436688635	0.20705822604170954	0.06294934324489722	0.7585646995870179	0.3667957487220058	81.83278374798063	8.42653098804255	3	1.6019399896533886	1.2702451371704835
bangladesh-palpara	1.7060243663302366	1.050836062011345	0.310869901569881	0.19703938713422287	0.6922030289749446	0.3181070103524513	1334.2989009289604	9.79154146013266	3	1.6431660631143299	1.1323551908110092
bangladesh-palpara	2.890137343881733	0.6365108029750949	0.08451595821350985	0.12924827228916394	0.6485291449541948	0.7122389895761893	206.89179161069973	12.383454092256299	17	2.3667304707708223	2.1667039772005148
bangladesh-palpara	2.1681767815461943	5.975172188303972	0.28603292043228146	0.21636748723265714	0.2994923512176419	0.32455726248781486	84.01988275654662	6.050143740712196	6	1.4049922400413863	1.0031182064376556
bangladesh-palpara	2.461979382440181	1.153061714892836	0.1547167848072849	0.10097239435488829	0.341983246551303	0.17808376390894173	689.5586982201094	13.625086194192926	2	2.399741334712881	2.0284610710369617
bangladesh-palpara	2.0722922411943485	3.7489514577157466	0.11924299968795113	0.3025920837477972	0.4945558812203828	0.6184032040581999	416.17953793373243	12.664503770298609	3	1.2795861355406104	1.1270044463796347
bangladesh-palpara	3.818374267431753	0.11991213460782897	0.24237138636446073	0.2670460934495164	0.37922127652201404	0.41108561501292007	545.2488466232586	11.355727206282106	5	3.5376616658044493	2.680233703375017
bangladesh-palpara	3.5703321145885316	0.14266530489679521	0.030107184216776772	0.0332697436996957	0.15885856793867273	0.715851267893917	223.61029309816647	7.879768617106165	2	2.921733057423694	2.833767902031592
bangladesh-palpara	4.2772773039724346	2.5172768093016447	0.24269273656556883	0.07994087316073208	0.8527491681873692	0.8788815214269695	362.60804166857224	14.005121588472075	18	1.6912622866011382	1.2808052140157664
bangladesh-palpara	3.430578643264901	2.379308914096731	0.3272497870292351	0.12607675513822997	0.6543862700886771	0.2596945294601743	92.28999780489232	10.47857800139858	1	2.8843197102948777	1.9404266993766541
bangladesh-palpara	4.063864973350024	0.2556119797512699	7.792320999633336e-5	0.19562335113957774	0.23904087555194517	0.6552445145757378	143.457219599353	10.791129077623614	1	3.350791515778583	3.3505304113476453
bangladesh-palpara	2.8389143040252214	0.9541495708582519	0.04098483541596913	0.11302532979788006	0.3159403224105882	0.6285746958097934	439.73260767518883	9.55726081713236	5	2.3263735126745995	2.231027477141561
bangladesh-palpara	2.925568418867079	1.6422533872615883	0.27727315632002913	0.3684378541116588	0.7029104480155262	0.30302889713928166	154.16212746685937	9.983443705360767	4	2.6475530263838603	1.913457642233762
bangladesh-palpara	2.120836944146375	4.8918232497527345	0.02820970064933142	0.02798854733493881	0.349635022753448	0.5581901503286715	512.9275065037493	14.113768625728419	9	1.2764407656492498	1.2404327537536812
bangladesh-palpara	2.4070481429829527	2.046397744453997	0.007722752388288613	0.33155104912060424	0.3596993004226224	0.26966736788786294	295.21859752569253	5.79636281581611	10	2.2478013450594934	2.230442131853537
bangladesh-palpara	2.955783770830037	0.11670207177142933	0.4900732539020107	0.16826479029829847	0.9153337584495385	0.18600637346786147	702.1034674743353	6.942066670809906	3	2.9152922917744437	1.486585512269092
bangladesh-palpara	1.6327681033221826	2.308441238667401	0.13427105369759093	0.19074584029276972	0.49088782371315387	0.19754696563175425	265.18792394040975	8.724305852343575	6	1.54465080186239	1.337248911101498
bangladesh-palpara	2.4302789475824733	1.0963493080406554	0.1522663433498045	0.38168863934353686	0.5095417880243491	0.08311141966586212	985.9954414870901	9.615656267854057	2	2.406968442834972	2.040468159486118
bangladesh-palpara	4.011350152552768	0.263713183202878	0.33966049779784807	0.17858846058092495	0.4105129693862354	0.2788170805957765	1744.727019011809	11.235023725624139	1	3.875964821520953	2.5594526807961984
bangladesh-palpara	3.4087464364776623	2.5970154111494916	0.4241802036155888	0.11157697845138054	0.6299436012221686	0.40988771939609214	1177.9929343479944	5.7595997807662	1	2.6534299017071907	1.5278974657213427
bangladesh-palpara	3.386446018381419	1.35480533521944	0.021743717728326107	0.13096718451269118	0.24031054907192023	0.5813481272569228	1534.469013913098	15.518204921971638	2	2.673766166580445	2.6156285497827714
bangladesh-palpara	2.52681327219564	2.2321188919936525	0.08132479135775239	0.16115748513277744	0.35867234128277575	0.5400651045297282	744.873940599428	13.090240591529156	12	1.9154423176409727	1.759669370801011
bangladesh-palpara	3.626117363076165	1.5231795543462048	0.5177947246059584	0.19156570920501423	0.4162284756292614	0.523906544534321	633.0889232196045	7.062269059754664	6	2.859420589756855	1.378827692951097
bangladesh-palpara	3.5309914439249828	1.2564818183759743	0.17374932958381903	0.12594696621513524	0.38345443882924096	0.44413423041231287	760.985936560073	9.943407531346482	1	3.0324262803931714	2.505544247162504
bangladesh-palpara	3.0209670686212506	0.4676741262080519	0.3614554506068658	0.1560265187840641	0.8811452153364697	0.4826929281868323	930.099591062309	7.576080014773481	3	2.7686135540610444	1.7678830943216335
bangladesh-palpara	3.346278864541021	0.43672592479885186	0.020605007447049576	0.24894050515010369	0.3944379415083597	0.6591331944074823	462.834441133717	8.834522760901798	2	2.812741852043456	2.7547852852354726
bangladesh-palpara	2.633225549501977	0.9808849396683413	0.02669924290445277	0.297075433053179	0.35240919306142204	0.5753342117511208	680.8462284192107	10.364302224797035	2	2.2568235902741853	2.196568109044956
bangladesh-palpara	2.4731186000076315	0.6235396451185957	0.04349344101351099	0.037560778766812984	0.31136069638302083	0.6246126262800558	232.14785427078886	9.780869188196876	2	2.1579979306777033	2.0641391749724938
bangladesh-palpara	2.0735443610865825	1.7245451432344014	0.061597479014902666	0.1475283209373173	0.40834420089029183	0.21691378480754978	318.57698952557	12.637993637303914	1	2.0142628039317128	1.89018929313603
bangladesh-palpara	2.8566867372868785	1.0070402220681325	0.11086018349960393	0.16909072742937717	0.5573470681419872	0.7080772287092117	337.24590132844537	9.561751469584848	6	2.2256492498706675	1.9789133656242495
bangladesh-palpara	1.7458900932081443	1.223160716891161	0.26286546859753473	0.21835134106731724	0.4537354461593997	0.5272685606257808	496.2123112785007	9.532806317308154	13	1.5557009829280912	1.1467609150530533
bangladesh-palpara	3.8425265887799314	0.0891230602604021	0.08826758678245004	0.12475372346592095	0.351356280445824	0.6550789416896468	94.91452372733671	8.158462331422017	3	3.217330574236937	2.9333445685676485
bangladesh-palpara	3.781320270694144	1.2143128484116845	0.18875659900153766	0.31270347545389315	0.7305311685504704	0.7362108069645354	1197.9961127991724	6.793286570654214	7	2.5815778582514226	2.0942880016702103
bangladesh-palpara	2.72857247062854	1.1848398451329252	0.07454453039896183	0.03571849508827052	0.6990086433476778	0.2687408129802697	35.943489837111905	5.866601436900696	18	2.3631091567511637	2.1869522943796618
bangladesh-palpara	3.032310315180739	0.26118601517747597	0.02909588229062897	0.06838489214539048	0.29246711203126075	0.6042308642008057	227.0211380512243	10.298311735574039	3	2.6729022245214686	2.5951317760224315
bangladesh-palpara	3.5000325582205223	0.6085155605094354	0.3604439268863046	0.32759946412646185	0.75703158930418	0.6250571056685517	540.592558697916	6.7152009136655195	2	2.912172788411795	1.862497792785208
bangladesh-palpara	4.099660432750576	0.6219181954921605	0.3907932770204016	0.2139294093141628	0.5530347390010975	0.275752472128422	160.49655930735588	10.873319134368634	5	3.8817744438696327	2.364803088295772
bangladesh-palpara	2.161825479242493	2.221477801225328	0.023171908003149565	0.26702577277092837	0.4321337336391342	0.5696613669153348	567.0355237465805	10.743051286943984	4	1.618918779099845	1.581405342085972
bangladesh-palpara	2.69537062847485	1.161975849274008	0.10678539959541367	0.2974745289681612	0.4857037703690855	0.023901522183224472	336.2028325933294	11.377300441568245	1	2.663238489394723	2.378843503086822
bangladesh-palpara	2.416397086686309	1.7879060227305226	0.2948315986435868	0.33582063613602753	0.9209658380347553	0.42712491867792335	185.08026947364834	9.190300563940188	1	2.0746145887221936	1.462952652959922
bangladesh-palpara	2.741774733334357	0.45197720494548516	0.32732674922498023	0.08268097728831181	0.6374955827368646	0.4620810899733354	150.75576459452782	6.487074779406905	1	2.519984480082773	1.6951261521198768
bangladesh-palpara	3.234017348854831	0.30503840302028823	0.3647615141726328	0.2324826193144936	0.5780149708625798	0.12129762628686314	408.13834517820374	9.988289890283632	3	3.19384376616658	2.0288524779888344
bangladesh-palpara	2.119979470882615	0.4649383293482886	0.20272531595487686	0.060512564835218385	0.6337887010227814	0.47851741366519174	443.81079950086263	5.864629876644743	1	1.9892809105018108	1.586003309397326
bangladesh-palpara	2.758970174226173	4.32032095299216	0.32267969142152525	0.2474213077272619	0.6872505526010978	0.5162059952436224	564.2847313553145	14.4701366637	20	1.7702638385928608	1.1990356494210317
bangladesh-palpara	3.4997704443614306	1.0823992436084664	0.03308114400000821	0.3022893826983703	0.3662025063109108	0.6616482131686557	576.4157764343903	10.727774779348268	3	2.6664200724262797	2.578211846045834
bangladesh-palpara	3.469202121720865	2.235114518023365	0.21612446224693052	0.19305826650386043	0.30874141950916795	0.5367802806130302	326.78182332620963	12.000402087685817	1	2.464624935333678	1.9319591965443113
bangladesh-palpara	2.443855890594648	3.682447273964587	0.08175021560556357	0.17753264608199185	0.46273780180548824	0.7324576079885651	126.78161896160212	7.963896201402701	3	1.2381324366270048	1.1369148429845053
bangladesh-palpara	3.6968748545010843	1.3910223467636225	0.5386987027014266	0.4039082752753409	0.8020757177691663	0.09861733690821127	252.2331620264269	8.147793536036165	2	3.5758510087946203	1.6495447093033706
bangladesh-palpara	2.081102389991161	2.1776575892358614	0.14335815206071395	0.2522048724568005	0.695156873033052	0.6985377429835664	876.5661692954577	6.235479327415044	8	1.4132850491464044	1.2106791161657406
bangladesh-palpara	2.5816868697065156	0.25642601325273534	0.26816398993368123	0.14379338526115298	0.5832942929569945	0.4557609210868452	536.8320858129847	7.28436084588864	6	2.4195654423176407	1.7707251194000901
bangladesh-palpara	2.4260090449961713	0.6984700906066611	0.09093694709143317	0.2184086122913155	0.47919796713380297	0.5981373730089959	284.19821312700805	9.16640112640919	2	2.118163476461459	1.9255441564714773
bangladesh-palpara	3.4222744100144435	1.7579225723263712	0.19403788084836926	0.11313247095836126	0.36606367803633033	0.30071478141485236	373.40814296691235	12.452134249229067	2	3.1410139679255042	2.5315382738741117
bangladesh-palpara	2.78526755713211	0.3314512859290377	0.18575589396717757	0.1340459243424917	0.33642396038639083	0.24472130711747428	64.59735253190038	6.064124987494177	15	2.6567149508535954	2.1632144901418195
bangladesh-palpara	3.5239059958350705	1.5632065183538122	0.3613097278890426	0.4624845633717126	0.775444164151654	0.06492223682412952	217.70181887033723	10.2099398847143	2	3.4327780651836526	2.192481956548673
bangladesh-palpara	5.026172830513706	1.9467383866728292	0.5449918337813101	0.04284236677586166	0.8123751888768664	0.6040491654025816	677.3730410838871	13.409786252523492	2	3.3150129332643563	1.508357955755855
bangladesh-palpara	3.5113850116292666	0.2961539530828333	0.07212910343753176	0.15252794186781418	0.4671285137152038	0.8112383388018412	111.45876766954778	8.75831127920127	7	2.702121055354371	2.5072194862519828
bangladesh-palpara	3.033221706733501	1.5516033773976106	0.24828758446818744	0.19453134620813312	0.5643749707984412	0.6016536807371387	155.19202346540362	11.217549923163997	3	2.2909881013967923	1.7221641996556238
bangladesh-palpara	3.6200441378097854	0.006190794332139309	0.014984775599903022	0.13916266834190807	0.33266682589439756	0.7440968216773021	383.94181549178944	10.493963271579155	4	2.932286601138127	2.8883469444254692
bangladesh-palpara	2.2177717310148677	3.1207917842502546	0.17441923697543021	0.4013077310033174	0.8430438775607735	0.5747581321094782	201.2870420740664	11.340697921476929	1	1.4868442834971547	1.2275100380683006
bangladesh-palpara	3.517281103864095	0.2128140303820541	0.025639638099771628	0.5688014801923428	0.5743086720238765	0.7565522103421447	530.1973101969014	6.902796198556954	1	2.828323848939472	2.755806649023711
bangladesh-palpara	1.7434430547924904	0.48167192291586663	0.033565385302221994	0.08935568505632549	0.5109637722777038	0.5202916461896131	577.156702596256	7.3285253030659145	6	1.6352664252457318	1.5803780776105716
bangladesh-palpara	3.1446419361577953	0.621095630166577	0.20486566978900406	0.22199761865047363	0.4142127718988913	0.38708895131181753	593.5269302105007	10.713900505990857	1	2.920506983962752	2.3221953645697586
bangladesh-palpara	2.425413408192523	3.871609493718764	0.09976226519258362	0.3205486770773078	0.430213564375968	0.33887248080040044	225.30425981880103	13.113609311952107	14	1.964273150543197	1.7683128115880349
bangladesh-palpara	3.9127004315781666	0.2846026354282658	0.14554859933611566	0.2707575491253372	0.3929129517173522	0.6241700927566989	486.5112119036844	10.898065125594309	2	3.3009622348680807	2.8205118051216176
bangladesh-palpara	4.370832166375533	0.622981461375677	0.075939499477687	0.3890066741173953	0.5432139625307342	0.8584646632007896	76.31945493448698	7.935364525245953	5	2.914014485256078	2.6927256837750018
bangladesh-palpara	4.328334731254979	0.372332709687744	0.06230701482565023	0.25297725576339236	0.24273420572443985	0.8065514539534697	177.6437317389307	4.908553591138968	11	3.1750491464045525	2.9772213121673556
bangladesh-palpara	2.8778100211687527	1.447424131668967	0.24895491018373408	0.18827557846502596	0.26646866470550157	0.4278412674179407	1372.972943777677	8.067286143149584	2	2.54286083807553	1.9098031465227017
bangladesh-palpara	3.7300287520364166	0.7902559297581602	0.28304764245173875	0.11489317931804047	0.4084247864988303	0.2519480411286184	586.9357757422827	11.499913646048501	1	3.5813709260217275	2.567672328666077
bangladesh-palpara	2.4534188017451024	3.3296721107300287	0.11096157239904789	0.1415931012981299	0.36584407862219576	0.3988698658994966	108.79288484998615	5.121795603367221	1	1.8617537506466633	1.6551706270550846
bangladesh-palpara	3.9042265387440303	1.9863663238456633	0.1235403848686024	0.15972265438892136	0.31946040521185104	0.45101748210490195	352.0995937773835	14.112669567667057	4	3.041676151060528	2.665906308712861
bangladesh-palpara	2.6876663939184264	3.2748606174722443	0.47156496133959047	0.10439618639545084	0.8465983322846758	0.43907862228135247	1541.704183088195	12.147978946438236	14	2.0437196068287635	1.0799730494455946
bangladesh-palpara	2.2683079514111855	0.44019008861828013	0.24537638512834797	0.29980159296946157	0.6787138226158084	0.24385451690978435	315.6085840412463	7.118997993917741	1	2.2048060010346613	1.6637986745914877
bangladesh-palpara	2.774259434550332	0.5115340008609662	0.13410441704548542	0.2311260452088441	0.33089764324009413	0.5531645011857103	339.8681211738302	8.319871751751947	1	2.4618623900672527	2.131715769401078
bangladesh-palpara	1.6566959439361866	1.6878071739072789	0.052721677924102865	0.08427544202962316	0.4762745253264864	0.18630797351839654	1063.7081277432844	11.366157698035508	5	1.602540093119503	1.5180514904695948
bangladesh-palpara	3.0117954569163157	1.2767168005993685	0.45035719775641175	0.04335871798500601	0.6529735843206596	0.6399051062787042	448.0180857058606	11.29267866675451	1	2.3227728918779103	1.2766954012672176
bangladesh-palpara	2.0635382870534804	1.2898029708807903	0.2216341177322939	0.12059494998759901	0.16491875021186228	0.32792204680529397	935.4502148131095	8.245430715431658	18	1.9386135540610447	1.5089506493828584
bangladesh-palpara	3.7943167454870093	0.0633847347543005	0.2051701025693202	0.4411783523305781	0.48346454898520735	0.49690537960176945	57.63381589284715	7.5839955994124475	4	3.3667925504397305	2.676027377536388
bangladesh-palpara	3.3609189607394407	3.116481991785261	0.09816935762967291	0.4263399315302428	0.40011962383746125	0.304825529668302	985.581047251259	13.03930538218447	3	2.889477496120021	2.605819346440523
bangladesh-palpara	3.905958425476115	2.7291555159089183	0.1190354652144443	0.13275533719417154	0.2566360068060529	0.49081103787313046	483.822308870985	11.801594676860795	7	2.721205380237972	2.3972854318572963
bangladesh-palpara	2.2092774765144436	2.0973500373217644	0.19898748748010553	0.21923932667840446	0.6091139281757924	0.5566179486140026	1645.1865566248734	7.185008939309968	11	1.7293947232281428	1.385266812391622
bangladesh-palpara	3.4464932262452246	0.9975371075328205	0.18663319998027822	0.2978085229232884	0.45544653730075507	0.22535992038830263	472.8941006736727	13.552384341940165	2	3.303010863942059	2.686559376834929
bangladesh-palpara	2.8865358050000625	0.5309156374556869	0.05977348875227559	0.1388862104784803	0.3088104291655187	0.5114615753888371	195.7163987583184	16.81920211760374	20	2.5872167615106054	2.4325697895167524
bangladesh-palpara	2.146038237790098	2.301653049507479	0.06068834126657175	0.38013602028146604	0.47246103196359274	0.5848986325027198	686.9562621577229	10.583398631694346	10	1.6044852560786345	1.5071117073005516
bangladesh-palpara	1.9932545980904686	0.20467046899791638	0.12500058049279253	0.19566169998156852	0.5291896512667086	0.30143814843983324	1603.933482157058	9.30618889486826	3	1.9564200724262801	1.711866427685244
bangladesh-palpara	2.6472236765647525	2.120342527224909	0.067541150828191	0.24161560774498894	0.36305220161811713	0.4241299568107365	217.82614609792512	11.153474388047421	2	2.2190429384376618	2.0691662246384115
bangladesh-palpara	3.4513053645739182	1.04005665535411	0.45933515968242195	0.11809963907934858	0.7049929018341567	0.4295801318142914	171.18238236912552	11.91335216030178	12	3.017868598034144	1.6316554436555635
bangladesh-palpara	4.546946502282572	2.6447764087916217	0.41641899112512915	0.3281797250363027	0.6273726961245185	0.4756271095229467	106.60227222981553	14.3397669664003	5	3.03602690118986	1.7717676419676265
bangladesh-palpara	4.462056430018099	0.6152693629401718	0.5277599491412566	0.3084049678701084	0.5915619145448595	0.15855576001827482	298.8135184241273	10.900008857146354	2	4.351319192964304	2.0548671969880896
bangladesh-palpara	2.1420684936093277	3.2857807872737848	0.2585322871693976	0.2758515314694595	0.5775781299932575	0.13464478458452053	709.5862082410472	10.403774408691424	1	2.0311795137092603	1.5060540283783805
bangladesh-palpara	0.8211643761586372	0.4484661027098338	0.7039049043789115	0.15480597676145272	0.5944002875621209	0.19555334317254522	77.83140236579061	8.597417438500925	8	0.7997413347128816	0.2367994869739476
bangladesh-palpara	2.9516557538742743	2.086943099937298	0.046473685800974135	0.24142967681498642	0.5466524053870364	0.3537109804137247	121.38391918561591	9.491702495743667	6	2.4851215726849456	2.3696288135387626
bangladesh-palpara	3.205682072401793	1.0497773573085518	0.5105056190219216	0.11339679725661948	0.4645615011190643	0.37032099874954183	237.32625324521717	10.204234910433518	6	2.8979203310915675	1.418515718591455
bangladesh-palpara	3.018758507386832	1.575159617754932	0.371084741950658	0.09350478694903631	0.5847789607951311	0.617614793882728	225.97698756039054	7.374124970910791	5	2.254997413347129	1.4182022801158083
bangladesh-palpara	2.68161913187285	1.0112822966967936	0.33874926133198563	0.05419890125724329	0.4116167372098133	0.3238066278915394	760.391504081851	8.626092204300026	6	2.5202845318158307	1.666540008316789
bangladesh-palpara	2.7803268257841425	0.5439878613920958	0.4709759368027762	0.04358825288447086	0.8852914520734515	0.21410190906770213	220.76667428505397	8.790983933986737	10	2.717847904811174	1.4378069417552688
bangladesh-palpara	1.7527561732787496	1.2507847196091975	0.10312991195458539	0.21042146399776337	0.6692224063117483	0.3596341013111125	1555.2791296472972	6.586487641665017	6	1.6676357992757374	1.4956526661241158
bangladesh-palpara	3.5062955081613296	3.9315318548774183	0.16323868510677217	0.08281859018900901	0.3354041499321544	0.5933201876218566	299.382579331109	7.060056011680548	6	1.9754785307811693	1.653004012959793
bangladesh-palpara	3.2590757877293854	2.0116910053746824	0.004443207631184848	0.21535825741600256	0.2986523160042967	0.6629981000228368	105.14989599081724	6.492476312729522	1	2.1097465080186235	2.1003724662343295
bangladesh-palpara	2.830450884463222	0.7625421967042103	0.2700246421072137	0.324099145746865	0.7196120421432155	0.6475103017507177	1217.4280195027613	7.564410228355239	3	2.3517227108122087	1.7166996274897357
bangladesh-palpara	3.9488369041867926	0.6846620828304932	0.0932292973848816	0.351031710413071	0.3218868648219898	0.5221617117537567	606.9174420806631	12.241002817646478	1	3.422534919813761	3.103454393964302
bangladesh-palpara	2.884669305473776	2.3523401463577267	0.3218712812078143	0.11511479779828164	0.865030891080826	0.5684299980200099	730.6425847295967	8.712714344809	9	2.0651991722710816	1.400470868742871
bangladesh-palpara	2.064253865185209	0.3976358892258349	0.14125820238854817	0.39242913714719785	0.644178224091929	0.30795832347487095	996.1943178742376	9.120910356284135	3	2.0075944128297984	1.7240052349481683
bangladesh-palpara	3.974070251100637	2.4031259961568048	0.17881406094464214	0.14996129943855266	0.228808818244961	0.3750083260714806	332.708594410078	17.476435222904012	8	3.2390894981893426	2.659894751254963
bangladesh-palpara	4.206344739500933	1.763421865809137	0.08548553105425774	0.1878854684021807	0.42500963977082273	0.5563737096349015	41.81080954373973	7.896011825707597	2	2.830775995861355	2.588785606559502
bangladesh-palpara	4.1878935191605535	0.45421966159914423	0.21394356104843734	0.08813267645713634	0.31754648970145194	0.42368273884955115	29.689232486643995	5.805884966731558	1	3.5201551991722715	2.7670406604181843
bangladesh-palpara	1.8786396761455384	0.48102481398837005	0.10641623860436634	0.1328631269899024	0.6441132492133351	0.39209918389776643	455.3413453407128	9.171957731151387	6	1.7999793067770307	1.6084322793841244
bangladesh-palpara	2.652347654242353	0.25002379166738714	0.2271215304615309	0.04428176724934987	0.47653688480150186	0.41754776800430676	601.730804088494	10.413748066602041	1	2.508261769270564	1.9385815174356862
bangladesh-palpara	3.581266083709099	0.644251872439666	0.08241984629923563	0.1394621579500157	0.3758936766191462	0.40713260529619444	84.30892267216757	10.672843041610736	6	3.2089032591826174	2.9444259457716697
bangladesh-palpara	2.368952562660535	1.3122221661173292	0.1562991246963974	0.15621240207034817	0.4582165828528625	0.6675629947352644	539.4543625337484	9.825433099859461	12	1.855913088463528	1.565835497224091
bangladesh-palpara	5.065096855327391	0.4658639845611428	0.2773797878670513	0.13747868241144465	0.49188528097159506	0.6071034893197192	271.1228164902209	13.134536174774752	3	4.08526125193999	2.952092352495391
bangladesh-palpara	2.405673075646848	1.4678143965627433	0.0002874613716773555	0.07989940470214632	0.4641688317564018	0.4404497857970645	62.50759718181584	4.516586242226529	3	2.0428142783238488	2.0422270481293197
bangladesh-palpara	3.2669370525850123	1.9060436206384104	0.2916551229965622	0.11540020885790395	0.8629634137142745	0.5027814946841637	53.715510294671844	15.473722729448253	10	2.3911226073460945	1.6937394492007087
bangladesh-palpara	2.1514686225574184	0.23092968863711463	0.21713255328867595	0.2502015972296787	0.5988126584727804	0.36881202696344684	166.40532336028915	5.101831381908971	2	2.069575788929126	1.620203513654519
bangladesh-palpara	3.02765225218591	0.3697603053591145	0.44517773269954736	0.1211840074800903	0.6660918245025711	0.1400359185245304	1281.3951123103611	10.470447722620026	3	3.0133264355923433	1.671860605111735
bangladesh-palpara	3.0862051049153143	1.7717243600656953	0.027810526196217468	0.15418041693599685	0.2884375931390567	0.25367783356645257	774.3304539181892	14.335936756593686	3	2.8200051733057427	2.7415793455600546
bangladesh-palpara	2.7400978551650295	2.781243947164232	0.22811166927945015	0.24834112583639573	0.506908278124282	0.3834735910135828	798.221456859423	12.263977135692357	3	2.2268287635799275	1.7188631371202163
bangladesh-palpara	3.0170681540116635	1.0672172522893504	0.29653122296302226	0.2084119664058768	0.620218727627975	0.3542239302708908	1024.325787517433	6.9317518561014415	5	2.8003517847904815	1.969960045319878
bangladesh-palpara	1.945874570299206	0.04556142510837822	0.12730118951767302	0.18871491268640145	0.5376717730178338	0.38356351262046007	259.2185282873389	12.458376495241808	4	1.8689291257113296	1.6310122248840528
bangladesh-palpara	3.5032040000122873	0.06796864917512536	0.22470968949930198	0.3808380241313337	0.5352940715958064	0.4571853028823898	326.3759674040902	10.203396468437438	3	3.2304604242110715	2.5045446653468186
bangladesh-palpara	2.3624266506492786	2.6510480297941657	0.21609851738774738	0.05875454094652021	0.5127293787170454	0.3960393200756992	341.4747194750452	5.588762047054226	14	1.9657889291257111	1.5409848560443973
bangladesh-palpara	1.8995063355543464	0.9444235761130438	0.042755110244465044	0.1875349480562452	0.503212080969431	0.4810499917767641	274.8788178962537	12.843691091146255	2	1.7463890325918263	1.6717219769736382
bangladesh-palpara	2.6897716109130165	1.9025635308186775	0.3308382268395406	0.016078229989687734	0.4024749255217585	0.2138282777663335	941.5244637732226	13.626995579695883	2	2.5348111743404034	1.6961987400485705
bangladesh-palpara	2.513280482339163	2.972541658528302	0.1608483662023949	0.08230639872369597	0.574421764167426	0.23647238358658287	77.24262373807514	8.427006299532728	4	2.1426797723745468	1.7980332316931813
bangladesh-palpara	3.6838999918233277	0.1712416874169683	0.20921005547979543	0.1890575149531588	0.3540475513841343	0.614684939861218	296.4948804110572	12.138588210218835	24	3.180884635281945	2.5154115842597804
bangladesh-palpara	3.5593512143782617	0.9908189598755647	0.452553924932924	0.32476049696137566	0.8151757859236359	0.4564013738819353	499.4752001571012	7.51636534832479	2	3.1160631143300566	1.7058765216012788
bangladesh-palpara	2.2043020363723644	0.02716803600136923	0.03392690592630646	0.01473865245632889	0.2806767164388956	0.4738066828124789	875.05096891016	8.573545567024446	3	2.0926228660113817	2.021626646896976
bangladesh-palpara	2.553042865971714	1.1921921052683238	0.2150906707410766	0.1424049063106383	0.5879627913732594	0.5325941180563565	143.92808605554683	10.557378134216306	2	2.18436627004656	1.714529463878062
bangladesh-palpara	2.634104661412783	0.30496818714356955	0.06190177306629634	0.12476723021559537	0.4267842518300586	0.4914494066375589	564.9361678122392	11.306979067266335	2	2.43930160372478	2.288304509410756
bangladesh-palpara	3.0045363799335556	0.23155757189504697	0.2921072030873118	0.3359713082226169	0.8501691358999918	0.5703435820951718	338.14785782510415	6.686747220110188	4	2.693926539058458	1.9070111924114101
bangladesh-palpara	4.140989452150791	1.4748964435853824	0.024515040599962904	0.3438714246771256	0.4130248554388714	0.7681116842734499	526.8225638257101	10.675741361594618	6	2.5217589239524054	2.4599379015483933
bangladesh-palpara	2.9060055748376503	0.707346759521038	0.34167601056168406	0.33120441892276137	0.7690127950494894	0.38455733921715657	505.47206206948397	9.518530628284232	3	2.7277340920848423	1.795732789628196
bangladesh-palpara	4.2398257796258045	1.426097085118147	0.24686206399092303	0.14240120620362154	0.24370361783122987	0.6538564820712461	299.49101517530227	7.723395471947179	2	2.920625969994827	2.1996342148964123
bangladesh-palpara	1.4491772258766662	1.153546037282579	0.05850396020877506	0.29658509165994973	0.6821253445472344	0.13412051441252368	224.221596081886	5.974419111538097	3	1.4393947232281425	1.3551844316156825
bangladesh-palpara	4.077080420607776	1.1712365193344865	0.18918424829966685	0.2562191496025839	0.4689361195865047	0.6208492720229511	721.8117380050888	12.836446717139212	4	3.0748836006207974	2.4931640580283787
bangladesh-palpara	2.504508064596296	1.789514429649665	0.23083951054783655	0.0937553490787237	0.11706571175145362	0.23678094265179064	86.25280882956808	10.408227431488232	2	2.297278841179514	1.7669761178897339
bangladesh-palpara	1.7372931994685963	0.7328413387036282	0.1580614766630177	0.24565709018657098	0.773184542238652	0.4510516163352425	992.7008058916209	6.73762428736552	6	1.639286083807553	1.3801781047277957
bangladesh-palpara	3.6162510091726756	1.080162509667777	0.004388382055464338	0.3657583751288013	0.3797839756590859	0.5967356768025385	107.97622190910161	9.337924368799824	2	2.8862286601138125	2.873562786053802
bangladesh-palpara	2.19029185142117	1.9585175202860536	0.32543715157559483	0.18989971028080604	0.7449990432030912	0.13434699455291801	674.5854819802614	13.258895652008917	5	2.1882772891877913	1.4761305613369522
bangladesh-palpara	2.447366680947616	1.2169229258831695	0.2395010997138782	0.07136738423058088	0.5550069924953832	0.13288203392185924	347.2811174526925	9.45139948847769	4	2.4154837040869115	1.8369727006171441
bangladesh-palpara	2.5069902590963467	0.667908705725119	0.2656840923848063	0.07332330509047959	0.4856736078161853	0.5700771116485841	165.54109139090323	7.924442956057211	6	2.215628556647698	1.626971294512896
bangladesh-palpara	2.3611468814735934	0.33541834080998134	0.14153636309262896	0.21892183680021865	0.4050086965503365	0.19534941080681584	342.39731218556125	10.088564314936153	11	2.324081738230729	1.9951396614715564
bangladesh-palpara	2.647116674839141	2.683545939697033	0.253076354180459	0.1988708743662715	0.6971800739009602	0.6424646641222352	1162.8326085172773	8.237817060100333	2	1.6980134505949303	1.2682863971689844
bangladesh-palpara	3.2063479931603593	1.0795102950205129	0.029749382875596798	0.2345982444191932	0.32709749064229776	0.261966148521643	728.388972011317	13.980992713358875	3	3.028225556130367	2.9381377146273775
bangladesh-palpara	2.2857668263033624	1.0970588049180814	0.20163251179482614	0.07922391550659552	0.5407083456036635	0.42524762787893644	375.54428441597355	8.772330423134827	5	2.1006518365235385	1.677092130318883
bangladesh-palpara	2.4905201363410376	0.9255123703241789	0.05042617100304277	0.2552653884710119	0.37792583954504844	0.5038052988112094	525.0739204871606	9.346493595227745	1	2.231412312467667	2.1188907336208773
bangladesh-palpara	2.809727865049241	1.2885202020059594	0.2825916696941672	0.13546350381761185	0.7399020997031833	0.6641089855655309	222.00025650122672	5.592796196450369	7	2.1688049663735125	1.5559187496850193
bangladesh-palpara	1.79135117167285	0.07264042985246412	0.07074327043382164	0.11155543103509327	0.6694023164423404	0.6306565300446438	1063.495237377192	8.453157358921777	9	1.6519658561821	1.53510038887077
bangladesh-palpara	4.199598616989016	1.7752809833822363	0.30682717733079573	0.21865231478792413	0.3916844987661017	0.44908097741616326	487.1180022073702	12.137696727507915	1	3.399482669425763	2.3564289975808976
bangladesh-palpara	3.542615575346177	2.8261155822195354	0.29359792859525996	0.19214732709425592	0.4877603537820821	0.5387569771135479	409.2714646884723	13.971016161782853	7	2.4095447490946715	1.7021074019028908
bangladesh-palpara	3.2959720105050074	0.40564578602543166	0.40556901565745496	0.14059403420323796	0.532422974440368	0.4758385948514664	510.4779005257452	7.859621862337976	4	3.0101345059493014	1.7893172173749037
bangladesh-palpara	1.8678693901215664	2.9949676415211512	0.03256394370512185	0.13392365119526148	0.622908755488859	0.29611004096268556	772.5545036100374	10.62071607688797	6	1.6656182100362134	1.6113791124103682
bangladesh-palpara	2.905903021269169	0.4719226750986395	0.28499426163357117	0.38042070677482237	0.9036391778493295	0.5349285631197623	370.6866585091547	8.802923780850366	6	2.59375581996896	1.8545502951991282
bangladesh-palpara	2.4963311194541373	2.9844474632242806	0.10955078526215595	0.16373254158341793	0.5963299380416599	0.7523762039076964	344.9836580886	10.51474663115053	3	1.3257268494568033	1.1804924320556864
bangladesh-palpara	3.64720940286317	0.4083058450373586	0.004120087244916552	0.34091541923355995	0.48894898909850293	0.47216515480089677	695.5814239246112	11.25131346353375	4	3.2825142265907914	3.2689899815945576
bangladesh-palpara	1.1835477417356546	1.4278393209418125	0.006454694572807306	0.29149662264383974	0.696976563895516	0.25658389634787016	395.85656372258757	8.038446844936729	3	1.1505690636316608	1.1431424917409976
bangladesh-palpara	3.816431678706037	2.444799674476384	0.003936986118090934	0.4286681669312768	0.4895517077645376	0.8139757401138589	387.3379275001545	5.003365323481635	3	1.7915261251939987	1.7844729117089126
bangladesh-palpara	2.2740846583005463	3.3995972062255957	0.1607262653442497	0.1434594856244884	0.49112877827618856	0.6535994421287881	278.10507183064215	6.008306767968421	2	1.3515933781686496	1.1343568222315843
bangladesh-palpara	2.4489010891694747	0.6376223169050107	0.23680192988147739	0.13341300426392716	0.5001625449545806	0.4732464498732344	140.23606827699794	6.712825586157299	4	2.2399689601655455	1.709539987523738
bangladesh-palpara	2.5913904708292077	3.80109412759779	0.24826601666850956	0.17037365031933938	0.0884964865280058	0.01546662516749117	298.4462131830973	11.263417408333096	2	2.5019348163476467	1.8807894255287574
bangladesh-palpara	2.871291784730569	3.0887618308626705	0.3619382104320025	0.1405028586190036	0.8410079478761527	0.42022234645415724	744.5073189266367	14.30772666854168	5	2.1730005173305744	1.3865085988201304
bangladesh-palpara	2.1882403653221534	1.9512922451307286	0.19487588366795913	0.304664338483372	0.491039477300799	0.5536840816874352	261.9729977662752	12.63170131024977	3	1.7081427832384894	1.3752669489238416
bangladesh-palpara	1.748859378118461	0.3939572017468192	0.07393068543037312	0.14916642522377577	0.9060849225058586	0.421407169815758	597.4617024818439	5.640941096687545	5	1.6765856182100363	1.5526344942730623
bangladesh-palpara	1.9147392371275649	2.883982742307228	0.0028909445957606295	0.18668588574539174	0.2882407811661826	0.4091849599143049	209.26488161143044	5.677459110109492	6	1.545587170201759	1.5411189633247873
bangladesh-palpara	1.7806834870410722	0.8209423519550284	0.00834389024177088	0.42564646030087167	0.6974687538272503	0.5836845859085893	168.68015151320753	6.244730199838726	2	1.6131246766683909	1.5996649414199777
bangladesh-palpara	3.5657320961427184	1.283522107655639	0.07158038087095234	0.24770054504069983	0.3967080251005427	0.5745679552428034	54.24384985378007	8.991211746920529	7	2.7427315054319705	2.5464057396463895
bangladesh-palpara	3.066523571441	0.8719754173090459	0.08456022389341941	0.06646666096978152	0.8157589747538347	0.6112204987461433	31.46198679259223	12.067617029134826	8	2.447811691670978	2.24082418697435
bangladesh-palpara	1.993798815582728	2.877882826265608	0.30059160435495547	0.36143902898725955	0.503416613878311	0.22894265682857862	457.43385458002723	16.170898148491812	9	1.8413864459389553	1.2878811399166952
bangladesh-palpara	1.8152545743943749	1.127453995880954	0.04198679861243509	0.03803270373118381	0.6252075189806934	0.4043108642063867	560.8431968103565	9.3309104697072	1	1.698535954474909	1.6272198674183909
bangladesh-palpara	4.2469304561201175	1.3217609686176508	0.25585515763504885	0.07544551489743476	0.39829710291551806	0.5978205652565971	253.00716983220113	11.697825905866399	1	3.1817434040351777	2.3676779438414806
bangladesh-palpara	2.600067712516906	0.954359042717279	0.3729962863422541	0.0762253098623382	0.7311066805179716	0.5196125111629513	604.2873006555548	5.917040648657347	2	2.2973357475426797	1.440438045227954
bangladesh-palpara	2.4440984173985916	0.4347768900625774	0.18348775596024047	0.1872324434109994	0.5519119127424919	0.21338382553379853	136.00967493667378	7.898194824541164	1	2.3884117951370927	1.9501674745384179
bangladesh-palpara	2.9497796712751576	2.9871710019886506	0.12898684606481536	0.2395081680080745	0.6288354033763147	0.3504328727959971	78.11918322658079	11.543055595215385	5	2.2833988618727368	1.9888704443717835
bangladesh-palpara	2.6690998750902066	0.6831611454615757	0.11217666075792815	0.15798046442728614	0.3288179324970672	0.6014791356436876	708.3376975400063	9.210431416089204	2	2.3055457837558198	2.0469173565095713
bangladesh-palpara	2.3996547443282474	3.847582295595651	0.21619707215845632	0.14156360493078	0.5369238946454669	0.7494142982242055	263.6944674657886	9.064135474222319	10	1.1492602172788413	0.9007935231549645
bangladesh-palpara	2.682872321982623	2.22360736304819	0.00873253802508288	0.24115475025892127	0.6974441867705138	0.5937972912711147	76.99170465509538	8.977462335932728	1	1.8756026901189862	1.8592239183075743
bangladesh-palpara	3.0733923798857656	1.2684417892355433	0.23042041138585692	0.20794919035238943	0.4812176031897706	0.5238726140419834	111.1263519650509	7.137851897368429	6	2.492622866011381	1.918271679795245
bangladesh-palpara	4.388892828665095	1.801817129276118	0.5655399096308821	0.0945732100188631	0.48899973065977187	0.3720285940106419	91.81434635567108	8.155430041038876	3	3.5632022762545263	1.5480691829449882
bangladesh-palpara	3.873522851635966	1.509039686331264	0.44429659306041297	0.057891264362601336	0.8039766518455368	0.41373828170816307	347.33281127476783	7.770384384850874	2	3.2863683393688565	1.8262460826456663
bangladesh-palpara	3.1577262317537467	5.487778711147549	0.0243124414725286	0.10098259286436347	0.04635735400786919	0.6766249406448988	592.6031251968518	7.593892812048463	1	1.4672219348163478	1.4315501873989152
bangladesh-palpara	1.5136351881073986	0.07662626316777582	0.021812508429202102	0.11020171016023558	0.5919447084948735	0.4023774296725267	1749.8874533877463	8.133191220451856	3	1.4676720124159337	1.4356584042738072
bangladesh-palpara	1.5235523468903964	1.6118120081852108	0.1179368671881067	0.11859279487621739	0.482379897692723	0.40547431571336434	235.25527830604736	8.881265230169966	16	1.4077496120020694	1.2417240329772725
bangladesh-palpara	2.4976645338682513	2.391356681560719	0.017679856185756255	0.06031286285874171	0.6866319003485012	0.5419584849263184	78.58712679949299	12.646473600103581	3	1.8387221934816347	1.806213849535321
bangladesh-palpara	2.3007541635487057	1.5628148992862971	0.3041347055730438	0.04117115849417609	0.6881243739880647	0.6624085482669517	713.0460245626238	10.515416357503593	1	1.780377651319193	1.238903018526403
bangladesh-palpara	3.2639661908368045	0.5694110942723959	0.14804785423767186	0.14191240909020608	0.6919056825641762	0.7340035329528021	436.5406058922549	8.587437122452215	6	2.6147284014485255	2.2276234721997734
bangladesh-palpara	3.1784206948642955	2.971626376782375	0.10966206853093764	0.06417633657079093	0.5487684511731786	0.8065384015688501	1566.6935605774306	10.194037537642956	8	1.4710191412312468	1.3097041393552247
bangladesh-palpara	2.6897716109130165	1.9025635308186775	0.3308382268395406	0.016078229989687734	0.4024749255217585	0.2138282777663335	941.5244637732226	13.626995579695883	2	2.558235902741852	1.7118736728414863
bangladesh-palpara	2.1621595380156005	0.25574200743624714	0.17020539323610756	0.009263303739839966	0.7183168479923876	0.24390152067378293	54.206850698920704	5.8192198381508256	1	2.0614071391619246	1.7105445264211496
bangladesh-palpara	3.0058746435759867	0.27854772040817605	0.1762664631413801	0.2399052436872353	0.41917037091039877	0.35379673773641074	857.3916413350386	11.632919638751222	1	2.8875944128297983	2.3786083586934796
bangladesh-palpara	4.030781883169735	1.2221708004238738	0.2150289790915785	0.1821101898448199	0.4993983765360437	0.06093955267931258	59.23315191109686	9.407263654783874	3	3.626766683911019	2.846906746466283
bangladesh-palpara	2.905351106263105	1.0919645788015235	0.05519684680027988	0.20057051927507	0.30269778414337395	0.2321158981494868	203.83959425725635	6.657745755219516	3	2.775804449042939	2.6225887961215806
bangladesh-palpara	2.434305292757078	3.6373863111166895	0.06709621724080399	0.042818306584517116	0.3122720124598583	0.4606567960333581	177.44549481597699	13.046127298670573	3	1.8004190377651321	1.6796177308827636
bangladesh-palpara	1.5547270804208961	0.8456440786005512	0.14799757117519138	0.2360052360942946	0.8768927930303716	0.37150256369274826	266.15916405613183	8.911243800539104	5	1.4873771339886188	1.267248930736786
bangladesh-palpara	3.6293863238584887	0.9841312526405905	0.18715594070732763	0.3312153088557944	0.5073331990606663	0.5369545071206654	120.35483948255916	7.647390895284442	1	3.012886704604242	2.4490070591594346
bangladesh-palpara	3.266608713151993	0.08821538399159595	0.4293643102676047	0.3241858743981508	0.9056743651575725	0.4387420040652928	910.3328743498323	9.367206120978556	6	3.050284531815831	1.7406012176927832
bangladesh-palpara	3.1677217076303976	2.0259910320668393	0.28531809119483353	0.12693723609247018	0.37515218709515735	0.2071871804822607	988.008378528737	11.657891760361156	8	3.0067615106052767	2.1488780557212848
bangladesh-palpara	4.097446159554672	4.723398818482288	0.10297924884777741	0.1589445723918848	0.3059982784133701	0.43193183944047064	55.31577281500128	6.009568754999068	5	2.014231764097258	1.8068076900251888
bangladesh-palpara	2.548126049198894	0.09465701820192973	0.13866258054586345	0.19299394013041646	0.3316089324581128	0.35813181924166965	287.49071447414127	11.28267318154849	1	2.4364769787894467	2.098628793469913
bangladesh-palpara	3.1917672824870897	1.103033805143006	0.33766772888304625	0.25398184521621286	0.7156397690221573	0.23165173128473981	121.74199820634273	13.441593005728766	1	3.0407501293326438	2.0139869390600604
bangladesh-palpara	1.9074514639242137	0.8267310260603622	0.1071174536836198	0.08500224630017228	0.26244578003951785	0.07602528138795481	426.31182698562867	7.75039634013426	2	1.8922348680807035	1.6895434872405384
bangladesh-palpara	3.6992519184962642	2.1255040414032536	0.2402956098305412	0.45693891176265455	0.6133609278149517	0.08008758784375113	66.48829286730145	8.66404278890709	2	3.204883600620797	2.4347641413737215
bangladesh-palpara	3.293473538275598	2.05270364570995	0.38626120199958447	0.32209689401590513	0.9152304089391768	0.45264592679633175	618.6121086919449	8.165576855388169	6	2.6332177961717544	1.6161079250957557
bangladesh-palpara	4.620161478637385	1.5475661933319622	0.0262263875238688	0.20493837166937878	0.4111465457727905	0.9098283128919958	644.5800508504201	8.721653857799605	1	2.1733574754267977	2.116358160048357
bangladesh-palpara	1.9587165531463122	0.15583551454728917	0.04111799578094268	0.16906760849272548	0.36138955381493654	0.4284813675059567	770.200061933763	9.740647162716146	5	1.8821469218830833	1.8047568126899804
bangladesh-palpara	1.9894660818876018	2.27694248964172	0.0703573224118287	0.31014800340207305	0.45991085211568394	0.3921246995475578	553.1945114076013	10.936898573396007	3	1.725478530781169	1.6040784814763098
bangladesh-palpara	3.813011271999061	0.26969042926430215	0.09864303224522925	0.096674998343903	0.34287263665199297	0.7626666773695416	418.98137737257224	7.062626345141047	2	2.991438178996379	2.69635364624603
bangladesh-palpara	4.029097138890034	0.2565997705819244	0.2637694524507958	0.044060312308082446	0.29673770947936373	0.7307854404266171	395.8678318598644	10.811104605515993	5	3.195369891360579	2.35252892473864
bangladesh-palpara	3.5229154786337733	0.3216161101224926	0.08067593554050675	0.3679702869168554	0.3339308450293105	0.1335122242759513	133.76390702923996	10.213724562508515	2	3.4406001034661147	3.1630264712982212
bangladesh-palpara	3.529116984782439	1.9141925211173416	0.23168489051299435	0.11206044655803699	0.336614984274417	0.08808745371707555	87.97658210234907	9.995077324220784	25	3.2854371443352295	2.524250999262597
bangladesh-palpara	3.152692418828052	2.482593753050722	0.2177830030897525	0.0513337630684629	0.5046016400314937	0.3545959842065162	342.0951911237058	8.91676657809019	4	2.625923435075013	2.054041943500618
bangladesh-palpara	3.2955519864260023	0.486242076197151	0.04415739666400502	0.4292870857671879	0.40188434304392306	0.7618614967835455	425.56993928751854	9.610898490010817	1	2.6170150025866525	2.501454433041782
bangladesh-palpara	2.7295558319595465	0.13012192726176022	0.20541292335291464	0.10156220752652687	0.42176720556364833	0.3797298110694857	222.63766552104047	7.61763270910268	3	2.5949974133471283	2.061951408578243
bangladesh-palpara	1.789158527019933	0.14691174248408428	0.1300215286742767	0.16497440284954612	0.711732243251722	0.3589178715094758	273.9828246585687	5.550840553384503	3	1.7322555613036732	1.5070250451684524
bangladesh-palpara	4.0401273332191145	0.31141739151376846	0.29848907678300896	0.29866638819172336	0.525025920645095	0.5126055358931422	248.99958103683755	9.064873511330026	2	3.564764614588723	2.500721315831396
bangladesh-palpara	2.518001760946241	1.632260208287627	0.4551018884475647	0.268639401359773	0.4970140047268834	0.6677120208974228	1513.378136534687	10.52033563601016	4	1.8782721158820488	1.0234669289257252
bangladesh-palpara	2.1824718514819312	0.3412526528731612	0.024832546808629518	0.1706121793045027	0.38481875316100617	0.329164889823713	176.08837030364842	9.248502120608505	5	2.1013967925504398	2.049213758335927
bangladesh-palpara	2.034474360962209	0.7390413340746388	0.07922467074001913	0.12610734149363928	0.31982366606671647	0.45738911454030834	386.31975990229967	8.64750054958756	9	1.8826952922917743	1.7335393776561745
bangladesh-palpara	2.191349948183944	1.2854565502684043	0.2871692965357057	0.07114322079956452	0.5463249608625661	0.5563666244248042	872.5847864209862	9.244076611503978	3	1.8576357992757375	1.3241798335781805
bangladesh-palpara	3.116133612792586	0.24827979476430895	0.2115127076354431	0.13277725117628197	0.5399105720566926	0.6861657039326959	651.4215692549817	6.356481543068203	15	2.6277754785307814	2.0719675720087136
bangladesh-palpara	2.3709096403837626	2.212368474573488	0.23606414650875782	0.2037667842341368	0.4911216970208859	0.1056368433597055	1062.3805179692636	8.062118451483983	3	2.3204242110708746	1.7726552501461708
bangladesh-palpara	2.5675598678607647	0.9435429362319007	0.27458267097548195	0.13641884332223475	0.5027465253180966	0.37784560631819797	780.0138173655661	8.734152924796362	3	2.403605794102431	1.7436172951856412
bangladesh-palpara	2.8532543861036794	1.6268862657489496	0.3623654164777882	0.322512991546287	0.5661661971106654	0.36233230429209295	224.61381786162562	10.085690013184164	4	2.538882565959648	1.6188793275574846
bangladesh-palpara	3.689229772801205	1.7814289864348536	0.07088240205510314	0.27698274073893864	0.3113067853210188	0.6568510897102812	1254.6792662418377	10.405923123364104	3	2.487765131919296	2.3114263636199257
bangladesh-palpara	2.042317140015632	0.7313671334752326	0.022503114145916277	0.1728695348311304	0.41796009049426386	0.5539611005494083	985.2733034713132	7.771258502386157	2	1.8368701500258666	1.795534851368608
bangladesh-palpara	2.467335170233903	1.233466537697375	0.08961293890030197	0.08139409604301986	0.4622605775245862	0.584038999634615	515.9281865539504	9.715269267642762	7	2.044578375581997	1.861357698534089
bangladesh-palpara	3.66609882616756	0.7174257786020428	0.09694887798876863	0.14554379441467002	0.2922377797062495	0.4349380303522724	262.27959419702154	11.029186042443985	1	3.3200672529746504	2.998190457951505
bangladesh-palpara	3.0783516252827976	1.3325276404348132	0.340004518897554	0.06141809441777124	0.47883496680682136	0.3764641375632566	789.1360602854521	9.293669308884166	2	2.7894205897568547	1.841004984133644
bangladesh-palpara	1.209743286568274	1.805544381698458	0.0013494570289831372	0.05989361984192385	0.8829159173293104	0.612424190938703	144.06263516279103	7.305012245747188	8	1.036621831350233	1.0352229547335199
bangladesh-palpara	3.820352186467863	0.07403363807911537	0.2624601619601043	0.32341830598068055	0.5334898858054014	0.1728124836900883	494.4881140749651	13.888387285495547	1	3.739668908432488	2.7581548010481303
bangladesh-palpara	3.949697330562623	2.1152588726690733	0.36227634014235477	0.1424882090220818	0.5992790187126668	0.4947658457686801	112.63411443005701	11.121601301077527	3	2.8689032591826176	1.8295674862234654
bangladesh-palpara	3.1680080130746937	1.9573630901263517	0.16827530009492908	0.07926194321034352	0.5717059398505914	0.7975976371577888	74.445813657078	6.857358513605429	4	1.8210139679255049	1.5145822959957829
bangladesh-palpara	4.029047760815125	0.7213399454846081	0.15783182268906784	0.17068111631440833	0.38859642737214856	0.4489486071091081	55.423143306797314	5.683828153309612	1	3.4716502845318167	2.9237133923851393
bangladesh-palpara	3.642420631591711	4.084050617541875	0.31644539697766344	0.06317355365199397	0.4459543864004628	0.6545168859915282	462.6433408990246	13.457840382975888	12	1.8466011381272631	1.2622527079131762
bangladesh-palpara	2.6352805055008255	4.9669176466456655	0.24748486376934395	0.10486046128219456	0.27261655412815056	0.17869940972232817	512.5631191921641	13.87388414186242	6	2.264019658561821	1.703709061791532
bangladesh-palpara	2.0124864354565926	0.8000072875053712	0.0626067208202028	0.272446356592357	0.4838287913943776	0.26805052650737604	712.2728117086316	10.222652323750173	3	1.9668391101914124	1.8437017631214025
bangladesh-palpara	3.114902543549571	0.35306933186726797	0.056102265385769325	0.17298977040727667	0.312047314530074	0.19372333648140286	237.8630222508007	13.958539547954619	5	3.0456751163993787	2.8748058427403067
bangladesh-palpara	1.8085934307892795	0.04533207700378879	0.029393691594507113	0.13305204210557642	0.5085689864446352	0.17330132312405774	946.5191559901077	8.113435029793123	2	1.8064924987066735	1.753393015331899
bangladesh-palpara	2.1191553448960585	1.005304802869669	0.2547793917490337	0.3035591743712518	0.61780840453524	0.32934711899301594	330.8865707133671	9.145163939162169	9	1.9942317640972582	1.4861426082339562
bangladesh-palpara	2.1087817178906008	2.5096313682954654	0.15677570656130754	0.21890615095322088	0.639987841828762	0.5808604337099404	658.8468997203325	11.04009027464887	5	1.532995344024832	1.2926589158101442
bangladesh-palpara	3.3154224639036713	0.01018281827649995	0.18311326483812687	0.056062533499431313	0.22531039696542204	0.5849475432252282	97.81880522084424	6.227975885384388	4	2.927144335230212	2.3911453793537794
bangladesh-palpara	2.4522348157935694	1.216299294147601	0.3915968526434363	0.14883214311226775	0.8895373807963725	0.1881185554791154	184.257909565482	9.22050893491126	9	2.375359544749095	1.4451762231288037
bangladesh-palpara	4.146016913280903	0.17595343753689727	0.05527660956422255	0.1092646013972972	0.29707022661988686	0.6313109581332422	256.5449753505772	11.130876524148565	3	3.4725452664252456	3.2805947375389684
bangladesh-palpara	1.995776694324229	0.0032395752587354265	0.22857268657009178	0.2229222260973793	0.18058993867434608	0.6198692361610302	613.5664199425893	7.255349156718411	1	1.837092602172789	1.4171834106161136
bangladesh-palpara	1.7905934716636605	1.7396354840836192	0.17117925541523574	0.14828380868098964	0.587723761194687	0.7087387519787872	254.47737190429922	11.166924315698836	1	1.3447490946714948	1.114555945925316
bangladesh-palpara	1.640373781349122	1.3611864064214207	0.010873268184925825	0.16868725528286582	0.39649750329973127	0.5007401786467539	184.16920606843428	8.795267134620062	11	1.4574857734092084	1.441638139719216
bangladesh-palpara	2.586351209440249	0.13815002231626583	0.45869760965850037	0.316934241330763	0.5553115824629853	0.3979660535118248	170.18219516983606	8.720009216544534	1	2.463760993274702	1.3336397148897436
bangladesh-palpara	3.0511640185684707	2.022475405009784	0.10208110527060459	0.3273056507043175	0.8752147507964007	0.8466918786024604	880.7804278275818	7.441151910479559	4	1.6316088980858767	1.4650524583999172
bangladesh-palpara	2.52112416669168	0.017698420504342696	0.25637373274370356	0.13955849160382267	0.7326232105894054	0.16617503172347148	106.95500741261469	6.067352307782842	3	2.471438178996379	1.837826347801776
bangladesh-palpara	3.5000325582205223	0.6085155605094354	0.3604439268863046	0.32759946412646185	0.75703158930418	0.6250571056685517	540.592558697916	6.7152009136655195	2	2.9272167615106053	1.872119257144311
bangladesh-palpara	2.174618803524138	0.21925673199658144	0.03800577499217268	0.11476681163265406	0.19293869873374456	0.6768112016525331	1409.1961895588654	11.337167451525556	6	1.943357475426798	1.8694986684863701
bangladesh-palpara	2.8627540164512655	0.11021265177881664	0.03472845023347468	0.1758412930350443	0.4775538976459669	0.5676207529594647	84.68530482150373	7.870222381148665	2	2.587216761510606	2.4973667329652733
bangladesh-palpara	3.087703783054365	0.10835649085249371	0.11806069524044982	0.3028834569870111	0.3788323292348285	0.4438184622283132	39.40616160342024	7.65453883431254	1	2.795535437144335	2.46549257986576
bangladesh-palpara	1.9940282667540161	1.5484271063981696	0.14993670608060486	0.04288678761637738	0.7006427374513757	0.6160177404693286	153.55454411800707	7.122521283388593	2	1.5925814795654423	1.3537950583544238
bangladesh-palpara	1.3394343869726966	0.5916885882109358	0.5690380833634366	0.15201959223570966	0.21087798484456236	0.18975038939678965	953.1920448716812	14.146668795117558	13	1.327703052250388	0.5721894521220425
bangladesh-palpara	3.603252932838991	1.8493725451125764	0.22149234310972057	0.14893227806795525	0.3705818280459829	0.607927141419297	403.9375393903604	11.596351307242147	3	2.5481479565442324	1.983752695059004
bangladesh-palpara	2.8803288583502904	0.6490271610821641	0.14978300803535996	0.1677560170082329	0.5549301292154275	0.780942151861299	276.48580453870187	6.1597329838152515	10	2.275530263838593	1.9346944960453523
bangladesh-palpara	2.4442914900527786	0.7224401354518375	0.3004645499319686	0.185470913917772	0.6885261148790572	0.44341034413759584	985.4864943264214	5.391310471143754	3	2.2507966890843254	1.5745120749102386
bangladesh-palpara	2.050827212662148	1.631486310088132	0.02676243346009565	0.19871503591191708	0.6046843689383852	0.5645362636575076	111.22730590649272	12.771768271840036	2	1.6782255561303672	1.633312156353396
bangladesh-palpara	2.5632682199611807	0.12242584655254445	0.027854831502469927	0.06867851912575029	0.2862729948699706	0.29164526837125004	422.39093323384526	10.470305689939734	1	2.482240041386446	2.4130976632849426
bangladesh-palpara	4.413405855903149	0.5076982469158071	0.25434970574119437	0.11303181108686179	0.39006635069160345	0.6286279264238054	361.361543487913	9.711804202847594	1	3.5879772374547345	2.6753762829020196
bangladesh-palpara	2.4312003375250497	1.5216249287472476	0.212463659624631	0.39069315357726714	0.6319638790215176	0.5415456874646781	438.3910317876155	8.480950041439069	1	1.9890998448008275	1.5664884124156582
bangladesh-palpara	3.191599369407717	1.6508256348939274	0.12574299195635025	0.2318330249219123	0.5101461513110976	0.758190227609505	1205.7893753442845	7.383093356209203	2	2.050170719089498	1.7923761188498828
bangladesh-palpara	3.603252932838991	1.8493725451125764	0.22149234310972057	0.14893227806795525	0.3705818280459829	0.607927141419297	403.9375393903604	11.596351307242147	3	2.523357475426798	1.9644531156910872
bangladesh-palpara	5.047592153351294	0.7835688479247498	0.08186268226593764	0.06565754662730124	0.15324353198251606	0.7290449381875495	154.72941878619736	10.612594726111741	1	3.5646766683911015	3.2728626749057996
bangladesh-palpara	4.134741919201287	1.8007277176720673	0.43751919357880054	0.16389195777566073	0.542238279772504	0.2684302394682396	167.57515090544686	8.929597035706736	3	3.580382824624936	2.013896618491646
bangladesh-palpara	3.359918072877801	1.1559107423762551	0.018402005192080552	0.19672349705125458	0.400965251235855	0.6222113638537542	123.32493629735607	10.16702873086137	1	2.647739265390585	2.5990155536815918
bangladesh-palpara	3.4216459827328514	0.656206682430786	0.2877654733315088	0.11325740811693195	0.584362552590548	0.09280063061024099	116.46827477581601	8.482619443004392	1	3.338887739265391	2.378071128574914
bangladesh-palpara	2.3692976924281113	0.5408811329879316	0.2511772691975293	0.17720510917126014	0.5181416871524449	0.34351509938263614	1177.9360794076133	6.115053502567676	1	2.2734143817899635	1.702384365617571
bangladesh-palpara	2.0792953717140708	0.033128511414346855	0.18314075752562348	0.15010559886268637	0.40347266002699295	0.2753150494863698	616.4484110961183	7.732999310939837	4	2.0398965338851527	1.6663083373955323
bangladesh-palpara	2.1893083568269573	0.8955958557859506	0.27729160181040136	0.12600362829608233	0.5953283218927616	0.34333296786407813	596.0176921890298	10.249063483414542	4	2.0763890325918264	1.5006237917628893
bangladesh-palpara	1.984059849954963	1.2768669733243485	0.25248288430701943	0.21587204122231912	0.8890943136815507	0.44801705040022033	218.78428404253737	9.094169262704188	4	1.7990118986032073	1.3447921855412222
bangladesh-palpara	2.580542798928042	0.47866042147036586	0.0983643890964978	0.06939652780102466	0.3720558214657959	0.6555506525802955	294.66527070628536	11.604143855633783	11	2.2305638903259184	2.0111558359133017
bangladesh-palpara	4.262974184868821	0.4983587895897078	0.36906146744877316	0.07364006781416445	0.3576913892133856	0.460790004093475	378.3268557753665	11.677471015586338	3	3.8170408691153654	2.4083181646477083
bangladesh-palpara	3.3409184130970884	0.18933471367060367	0.34461550903324	0.11997980791056384	0.7488101198833884	0.47064264724780086	215.59201804083582	8.893213595348902	1	3.0855923435075012	2.0222493673805957
bangladesh-palpara	2.495511907643931	2.4573902635936378	0.3833868507540353	0.2265459261249213	0.6365194533775094	0.33272953270116307	129.35985631443629	12.031114753283932	4	2.117842731505432	1.3058896762812404
bangladesh-palpara	3.8861699459275907	1.0031541168032314	0.4860453012654544	0.23886139217837526	0.7513489628906437	0.09886607688154855	348.6923271693669	8.995315697347904	4	3.8008742886704603	1.9534771999615066
bangladesh-palpara	1.7866879223017078	1.2258173120879408	0.04411780711737785	0.5611420751577328	0.7093310205624728	0.13737124292627587	1247.0656555690177	6.426113764547402	1	1.7736730470770823	1.6954224816968437
bangladesh-palpara	3.0050681227984057	0.48351848494308497	0.16426401369223778	0.21811140151538194	0.4463664692965487	0.49764783106318355	720.7848239895195	9.879039934371537	12	2.7123176409725813	2.2667814588581634
bangladesh-palpara	3.2955436176456807	1.1018083885352712	0.29549842310814195	0.10212764327664141	0.6148253631620247	0.4246479898941465	57.179434866419165	7.712908241741983	6	2.8094102431453702	1.9792339464320519
bangladesh-palpara	4.150150722988443	0.21657780208186242	0.10745945239304995	0.06409515286752	0.2321981771953821	0.7921881479589902	755.76580169194	6.4734243351648	4	3.160884635281945	2.821217703296942
bangladesh-palpara	2.779036602518073	0.08876716534655502	0.37709190375680807	0.11227982566114074	0.6931200274769778	0.1686979823903675	201.3536764734972	8.969844209424894	1	2.731914123124676	1.7017314255354807
bangladesh-palpara	2.9849367349518756	0.768377351497685	0.14828769799166197	0.2434683420431124	0.45057721512488447	0.8058859896542625	359.4655037598956	5.102664997417702	4	2.2509415416451115	1.9171546021207553
bangladesh-palpara	2.6649841034751454	0.10398371625984025	0.03404303464474257	0.17236236394392723	0.23837714416262545	0.1630034254959225	196.11617799223433	9.987381740933992	3	2.6097413347128815	2.520897820041434
bangladesh-palpara	3.07098702154409	0.16148486510136548	0.005423773948238424	0.29005187504293833	0.3169530304897665	0.4696904463634915	360.4175061069753	11.198244816592837	1	2.8447490946714957	2.8293198186425417
bangladesh-palpara	2.530038603188253	1.1932237476588625	0.38712256854080385	0.17643611568183892	0.5303936799492026	0.6845201015993163	256.49965460817293	9.327643328428412	3	1.9831764097258147	1.2154440641232276
bangladesh-palpara	3.09485936155158	1.436783896749511	0.37925828845160886	0.21550513724714285	0.8579554504862679	0.22409884285905743	132.3108013330343	11.026505690448891	4	2.8602534919813762	1.7754786480747817
bangladesh-palpara	3.8039007405570993	0.39962533071472717	0.28595598073791423	0.17258380569183512	0.4584890987519184	0.38787956220431585	163.88437815219535	11.10519439528768	3	3.5414536989136063	2.528753833202852
bangladesh-palpara	2.474705297409846	0.6565719980767525	0.04620002565897938	0.18102624082901436	0.3854505960118891	0.142634420296169	408.46988328867224	10.289158315008843	1	2.4358096223486805	2.3232751552957827
bangladesh-palpara	3.4907937823021755	0.5642936927410043	0.6099561511299014	0.2344974437253	0.3530688568454547	0.14608193876940231	108.67579276037365	6.9236731081052145	3	3.3423848939472323	1.3036766684404548
bangladesh-palpara	3.1395451731675084	0.03713260614599	0.29052597407960384	0.286447468475847	0.4920076685720807	0.5321440505265355	1905.4102212791997	8.576991817066286	4	2.8588722193481635	2.0282955830529197
bangladesh-palpara	2.964296557186105	0.5470446289271746	0.2768674036158177	0.21461466352953795	0.5542958334154358	0.14982586738091813	139.81414661179633	11.366762033322148	4	2.8990739782721158	2.096414893017736
bangladesh-palpara	4.25256055663884	1.3076440226601718	0.12335508291669255	0.12780706931953925	0.36099057202978346	0.7703211207030166	334.530016227117	8.878964990269152	3	2.6580031039834453	2.3301249106987414
bangladesh-palpara	1.4369282337747373	0.016104906160716925	0.6311139785365663	0.19903008031643923	0.6614618953422506	0.6605169067500452	457.4820826716497	8.734069800088594	1	1.3422348680807037	0.49513168035578764
bangladesh-palpara	2.43397539086918	0.729143379055231	0.18603221048045226	0.20918829792908447	0.5816931837200743	0.557078665069927	568.3296055507826	6.90369282005443	2	2.1635385411277808	1.761050683862127
bangladesh-palpara	3.2357619813809033	1.8241410953818786	0.21386413176297203	0.24815712632027642	0.4242991855783949	0.6407741090468217	190.1007325299347	9.545545056246274	4	2.2172322814278322	1.7430458246434353
bangladesh-palpara	4.102977252526923	0.45998501706286693	0.18035647397442955	0.23271270107158162	0.34375652365058035	0.5081783343927643	614.9356091357251	16.32053203281894	2	3.60067770305225	2.951272168611398
bangladesh-palpara	2.589453543081005	2.473640662293758	0.315183812365005	0.0777462220385394	0.6817112802473879	0.6393333240457791	240.05207049767102	8.443579386779565	5	1.7391670977754785	1.1910097815588216
bangladesh-palpara	2.561393777886344	0.5008679822424386	0.2879265179579829	0.16616044722439346	0.5393648118841883	0.23820037001547456	932.3142179024144	10.9786350706188	1	2.4975737196068293	1.7784560151770674
bangladesh-palpara	1.9850034343976137	2.7701684791551737	0.06735238240253462	0.26446373415487445	0.4445822574425961	0.17576223345126302	231.564284447149	14.107933913454893	13	1.9109570615623384	1.7822495507971678
bangladesh-palpara	4.001153104720743	3.9254428741995797	0.3887785373856927	0.1812173644199327	0.6401271721973394	0.460121568458805	409.78577704723546	9.758146961092569	5	2.690972581479565	1.644780197106938
bangladesh-palpara	3.4890975164190396	1.5506260412394495	0.43976278327770907	0.2652777554802124	0.42357444367770203	0.11519605582361209	362.388255772553	7.417788091837426	6	3.39958613554061	1.9045746745829601
bangladesh-palpara	4.585568474648711	0.9068923272164744	0.45351284563510974	0.16611968888767076	0.7602326110033379	0.5815107444098486	184.84525390185766	17.1067499914069	15	3.595307811691671	1.964789535077242
bangladesh-palpara	3.099609922372088	2.8390692593956546	0.1890964723745713	0.2468722238669161	0.29834954003305053	0.39084600136967756	214.30559580140752	12.445577843215396	5	2.4419813760993274	1.9802113122745435
bangladesh-palpara	3.12565552576844	0.8550650558014967	0.03794111758381038	0.28110616459307025	0.2881054202417941	0.4861883924558081	369.1820133511204	12.58802769289282	1	2.762897051215727	2.658069649323588
bangladesh-palpara	3.281282837844155	0.04397651788333207	0.4154341469004352	0.2827398539557779	0.78939128021327	0.2243476429748556	752.7492157056882	8.61466167239516	1	3.200946714950854	1.8711641471514955
bangladesh-palpara	1.9419812078964895	1.9887687847146263	0.06588610018133859	0.41994240991878456	0.4922512072363109	0.19054788924001706	1049.626913513296	12.744110480724311	7	1.873409208484221	1.7499775816933876
bangladesh-palpara	2.8260795845406927	0.7052595134987514	0.033360959717351736	0.08238973299081714	0.18609409253873405	0.4442252633580145	229.5823684369813	12.355120289602667	1	2.5933057423693744	2.506790573963413
bangladesh-palpara	2.3445938062936453	0.2050153028987	0.024170616608331783	0.2590117890436772	0.4103159874055642	0.39087484417777774	166.92066986646182	8.136022208285112	3	2.225426797723745	2.171636859806057
bangladesh-palpara	4.947276398068711	1.1321524871972546	0.1538811745193165	0.24496145948341005	0.45642530301696854	0.4010908279364598	52.015908193803355	10.929027791816207	7	4.00327470253492	3.3872460893853793
bangladesh-palpara	2.3121894779937655	1.0618582077572987	0.05717946232850042	0.13710897945970843	0.3458888329341446	0.6135974398426836	298.2716575938864	8.16731632695721	2	1.9316864976720125	1.8212337023479026
bangladesh-palpara	1.9928567251683802	1.7601118102814934	0.18395489645953747	0.13370512563867254	0.5011050817170218	0.5606029729580131	308.30301914360354	8.558531560063741	6	1.6329539575788932	1.332564081389276
bangladesh-palpara	1.739750742780218	1.0784942295906976	0.002419268171598848	0.22611482352748893	0.43534395165672485	0.47297097390982984	325.90284740704664	7.7353607973123975	5	1.610879461976203	1.6069823125655616
bangladesh-palpara	4.105076663436792	1.6703941044320667	0.4166246421133394	0.25231678533490515	0.4806318007402662	0.05454663952667049	86.29151592598792	9.195535369357719	1	3.696311433005691	2.15633700509025
bangladesh-palpara	3.310332837228012	1.321908356332795	0.39841176632544706	0.19257443353747875	0.4278512543232684	0.3726225667845538	247.00928672580284	6.931597133410548	1	2.976285566476979	1.7904983768479519
bangladesh-palpara	2.539016594735879	2.212943319841295	0.27018451729453036	0.12395424679646522	0.3797095177957872	0.29198019962223	169.61569941285	10.034906478570315	1	2.2523176409725814	1.6437762863524492
bangladesh-palpara	1.986201951492318	0.826840298867026	0.0015892365564525752	0.05382530461781358	0.30684917965491887	0.4036473263176607	91.97733491181437	7.493908779289958	9	1.8366476978789448	1.833728830216151
bangladesh-palpara	3.3298970429088364	1.95854017662793	0.2670159389798307	0.23749150309813735	0.5145658701095954	0.43614497814104075	150.14255406418823	11.856161325431541	1	2.6647697878944645	1.9532337808147395
bangladesh-palpara	2.906153315755279	1.383352736154388	0.3639503879575169	0.3163568671447651	0.5641713479325239	0.20828067624658572	888.6193907884591	10.350942632686321	2	2.801246766683911	1.7817319191845618
bangladesh-palpara	2.7028804785542135	1.7696407001914822	0.021194075391529676	0.2983280379918827	0.47632710231946435	0.6934601233795062	330.1025307278141	7.852952983837452	4	1.8998706673564412	1.8596046651983331
bangladesh-palpara	2.6312461344047264	0.6859492717556339	0.4277000590851099	0.19487951645911852	0.7340873760533959	0.455581019468194	959.9119715907839	10.35050061015118	14	2.41048111743404	1.3795182010839595
bangladesh-palpara	2.4363312181227283	1.3278553584852213	0.11907414160518139	0.16514619474340148	0.5672315754718127	0.26180714851744125	60.82110789423112	5.51384234686986	2	2.208737713398862	1.9457341661449012
bangladesh-palpara	3.0309303972389943	0.6734487093375849	0.07803876813510055	0.08207122167724076	0.49869894402011716	0.7568083363791388	260.4811392592971	5.997787723997146	1	2.387009829280911	2.200730522677452
bangladesh-palpara	2.6690428901667107	0.8458934946360703	0.14445785144052645	0.13217554838209802	0.7730988452318176	0.5937852588794391	105.97798298963173	5.435643411555798	4	2.2858768753233316	1.9556640132565388
bangladesh-palpara	2.5979983290880426	0.06808257457802788	0.006995114807559763	0.2851775337969003	0.3043470142863199	0.4544901802545257	486.6774811626557	4.547232468052309	4	2.4319399896533884	2.4149282902206672
bangladesh-palpara	2.7651187331510294	2.5995529068372294	0.006320652693452485	0.35714527913571414	0.2776629619581859	0.5074245339970034	591.6147704048367	6.58682292108646	7	2.059048111743404	2.046033583749965
bangladesh-palpara	3.226579651236145	0.675017426401803	0.19255764795823652	0.11823011915280245	0.531111816961766	0.7439603752361369	226.12740391480887	7.231505425045149	1	2.524200724262804	2.0381465698242813
bangladesh-palpara	2.545620551303469	1.618946049955717	0.1518528764443692	0.2373107274955975	0.6005158104928078	0.3035595103130747	51.763168206056555	11.139238977209484	5	2.23812209001552	1.89825681281298
bangladesh-palpara	2.319442896327547	1.0582875317927207	0.10470449580950596	0.07059351786923207	0.40050189629354854	0.4509038702005715	82.67209558530365	10.759105417472124	8	2.077713398861873	1.8601674649973858
bangladesh-palpara	3.2452825279845205	1.1949222100910923	0.38048164463698214	0.34583029350782185	0.7754392659642493	0.22201363637417731	238.45619716844712	7.769590197888904	2	3.080434557682359	1.9083857509787805
bangladesh-palpara	2.586039322748574	1.413696216943377	0.0667532167581944	0.4596791514262471	0.6844278540970341	0.6968325030409085	336.20696370276045	5.384131210625464	3	1.9204086911536473	1.7922152335287476
bangladesh-palpara	1.6752830374083953	1.8617859322463766	0.06260307521193866	0.13512377485936855	0.44266490530663327	0.2793382387591612	359.79797414014376	9.110849769371768	6	1.583259182617693	1.484142288928285
bangladesh-palpara	3.077460318499302	0.08100075199446781	0.30164836377906934	0.2744430751975879	0.5311017840185077	0.3813246176708034	933.4646256836285	10.538839747246579	1	2.939405069839627	2.0527383400386023
bangladesh-palpara	1.776594545181975	1.4993249651532485	0.03324362177508496	0.1841553058208508	0.6634798352620155	0.6600015915683146	107.33249928180622	8.585695174185982	6	1.4259544749094673	1.378550583677087
bangladesh-palpara	2.980394341288339	0.014161044192867326	0.1532279037700118	0.14483072666140792	0.3853367472348005	0.2851916613824475	332.48031982199615	12.087078217019915	3	2.8891981376099327	2.4464923634077405
bangladesh-palpara	2.0423351001738608	1.6602051569699094	0.10333024220997168	0.3124010117384569	0.4062592308344082	0.38798993411956845	352.66300914986283	10.405715214105232	4	1.8455250905328506	1.6548265359235113
bangladesh-palpara	2.206063455296358	1.872217913431995	0.04828928053719876	0.11966998175969705	0.383659334125468	0.15220904957965298	261.42103579051684	14.301547974136692	2	2.1451474392136576	2.0415598127278156
bangladesh-palpara	2.8692278767517525	0.24424157778244435	0.1899309291192368	0.14831882242800676	0.3483896805529499	0.15267493351439393	481.2855304865892	7.082087269954285	3	2.8403776513191934	2.3009020849546236
bangladesh-palpara	3.220691786939849	1.5861184560549038	0.06350545350368089	0.26031427675516994	0.3559891814354051	0.5815900984985233	430.2995875521667	7.9699545245904115	4	2.4473098810139673	2.291892357156136
bangladesh-palpara	3.1231766123244498	0.11494125253385915	0.2751462303447636	0.05056915511390646	0.43773657820046136	0.07827972816148246	236.84998070735153	10.662064216577743	2	3.0830315571650284	2.2347470461771244
bangladesh-palpara	2.177837223614522	0.7599344996487916	0.126370476203145	0.1725485486354213	0.5724709264113975	0.44019468199446393	369.8760695567685	8.503861221429371	4	2.029182617692706	1.7727538439917343
bangladesh-palpara	1.7007807655498375	1.6167816861404758	0.08331731423441846	0.1758928404063	0.394026531986624	0.3654305383609458	181.44846815064963	8.439059433808342	1	1.5457837558199687	1.4169932048978569
bangladesh-palpara	2.652347654242353	0.25002379166738714	0.2271215304615309	0.04428176724934987	0.47653688480150186	0.41754776800430676	601.730804088494	10.413748066602041	1	2.5121314019658563	1.9415722732308995
bangladesh-palpara	2.431209244866736	0.41247663942104246	0.19490733014910822	0.1960320539020303	0.4477340885543042	0.40500353957849283	534.2196190948562	6.115537436745765	2	2.2999068804966374	1.8516381708274736
bangladesh-palpara	3.48601073706126	0.20953049745374536	0.44867868742809364	0.16791879273597746	0.8170665541942903	0.5363838267034513	243.6193266820443	9.489380173886818	2	3.1056389032591825	1.7122049165192281
bangladesh-palpara	2.975901306353719	1.7866153599068555	0.19400537322776912	0.2659770502441911	0.6349897789217838	0.6004705284651759	339.24283510717845	7.856627292227795	1	2.200212105535437	1.7733591348207787
bangladesh-palpara	2.7611197553074662	2.795520676189012	0.4254228584767964	0.21502022251292846	0.787867237026666	0.4726104452827339	439.9337941502116	6.45041841342941	4	2.0786032074495604	1.194317889297331
bangladesh-palpara	2.5603774030521054	0.6061532135156438	0.3336393584222076	0.14282405606963167	0.666353198910636	0.42223623891764095	379.8049273747347	9.226630244916596	5	2.3698396275219866	1.5791678546320276
bangladesh-palpara	2.8998120055647973	2.2965282878576203	0.1853553445321078	0.1275449812502188	0.3991478509953044	0.17024144191752905	456.1400125741356	6.657355192762523	4	2.798810139679255	2.2800357219590497
bangladesh-palpara	2.149693217448984	2.6625926799099857	0.13746530161055195	0.31098933752734126	0.6477073160781915	0.5573708614978838	1446.1559191101746	9.98844941202321	4	1.5904655975168132	1.3718317644529578
bangladesh-palpara	3.1170645908887256	0.6060298977947193	0.24995003705096133	0.3921093267466168	0.5622233588603085	0.30652719874007445	45.98425060906744	6.84060888369371	7	2.8243559234350757	2.1184080557273766
bangladesh-palpara	3.759956696820608	0.1812784154238952	0.2652520457943064	0.2452013675979965	0.5240692066484774	0.19839251572751287	854.0063757114386	8.318407492458254	1	3.6869477496120027	2.7089773162907047
bangladesh-palpara	3.3866134071488365	0.07503167814723434	0.34578773452298533	0.03191922009245778	0.4060609545815786	0.4485892504646956	217.7614953850912	11.256346807517303	2	3.123911019141232	2.043700904980995
bangladesh-palpara	3.384578328212883	0.6924928258429164	0.4697123103294184	0.17970050637055152	0.8428336634033408	0.4466545129223992	780.4248871870499	8.546679340835292	2	3.0668184169684434	1.6262960529733863
bangladesh-palpara	3.0888581332462426	0.5156701587391672	0.38654237736041946	0.2824496028388752	0.7218382877816581	0.5179237230360487	1253.126647587586	7.894468836457744	1	2.7929384376616655	1.7133493741466295
bangladesh-palpara	3.386446018381419	1.35480533521944	0.021743717728326107	0.13096718451269118	0.24031054907192023	0.5813481272569228	1534.469013913098	15.518204921971638	2	2.6506052767718575	2.5929712638245186
bangladesh-palpara	2.7597268241309365	0.44679389480818005	0.19371679160679633	0.18102136122763435	0.4793165713726112	0.7055306626366232	623.7348324311555	10.129365969487322	8	2.323181583031557	1.8731423004466858
bangladesh-palpara	2.124548722769507	1.8977926341240792	0.003951582743522431	0.06650498322953838	0.27802513524495504	0.46475895949327617	220.53414501367723	10.768107742596584	4	1.7761407139161927	1.7691221469210137
bangladesh-palpara	3.8170205140384144	1.8775113807557202	0.1782445420844343	0.154813032150348	0.9153485643284429	0.723782672318444	196.03751796325912	7.5385695180706715	2	2.3183497154681847	1.9051165320429795
bangladesh-palpara	3.836791769326448	0.6610351365977357	0.4295601584980109	0.19431732821307	0.5608234719842693	0.2868454692418502	109.77699706090604	7.088893654245296	7	3.6035023279875844	2.0555812968292866
bangladesh-palpara	2.188433946652744	0.6434966426890861	0.0008255218448273684	0.1933663245455643	0.3108242517126826	0.6285132013939819	500.96146815263864	7.91752215717032	6	1.9327521986549405	1.9311566694943127
bangladesh-palpara	2.310366449812468	0.9110670080490589	0.08751341667184619	0.12377968517755839	0.37391558697028554	0.4436925528972377	1417.9325643979005	12.293282327806342	6	2.1157734092084843	1.9306148492652098
bangladesh-palpara	3.605234891943633	1.2232323090554806	0.23503930525956068	0.10883030989799662	0.5473698843790618	0.6411421426082998	346.96590701602923	11.951775466657544	11	2.7254164511122605	2.084836461899857
bangladesh-palpara	4.144290383644095	2.6588443901965446	0.2641422577492956	0.15875407424221527	0.3444924180190733	0.2451020537686426	1078.6363465140757	18.522009778587638	8	3.7251888256595964	2.7412090387074235
bangladesh-palpara	1.3064329854887495	1.8051619606530598	0.01676212267814099	0.10489281277537892	0.7729402926180604	0.22734579252876724	156.30473786461678	13.528774269530452	11	1.2423021210553546	1.22147850049891
bangladesh-palpara	3.0916070178631534	1.5572073421709829	0.21123180066874356	0.06918908710531481	0.46800021988508733	0.568855366136113	223.48870285946407	14.244044267081174	17	2.394619762027936	1.8887999177778168
bangladesh-palpara	1.3947310229883398	0.6206204992348968	0.022593634317084853	0.10303702134770394	0.7417750237798905	0.3846004231357151	230.47883902758124	7.115693639119868	3	1.3524055871702019	1.3218498298852959
bangladesh-palpara	2.0438265839792997	1.5663642658491506	0.13223219215461499	0.15935081479830115	0.581471306631801	0.6203786682881404	288.7272978588456	8.396050555478684	5	1.6334919813760995	1.4174917558117524
bangladesh-palpara	4.630595514541043	0.04365063851347306	0.22912712088268092	0.07371357155942702	0.3051610309145316	0.4761402111631975	53.81057033906354	7.990368012825602	1	4.01781686497672	3.0972260544707253
bangladesh-palpara	3.1613407303675305	3.4027333221134	0.18392450307089156	0.15765120453707612	0.3637549338912448	0.34949868739027784	451.1746015503677	5.501176550738856	4	2.589467149508536	2.1132006908167806
bangladesh-palpara	2.186247875884131	1.336062228515587	0.3758259946692024	0.23783837983155043	0.38658955498914394	0.31858429532822224	588.6715044115704	7.756092654004876	6	2.0600879461976205	1.2858533447118654
bangladesh-palpara	2.703337042596673	0.4838115029571035	0.16958185874801487	0.20891111135430468	0.4561037220100072	0.49074484839968713	200.46119220413073	10.780992321193654	9	2.465266425245732	2.047201962543487
bangladesh-palpara	3.725901978184093	3.2345916140474196	0.0816854033853568	0.054581527653867465	0.2530523792240102	0.5593343087329298	408.7373930894522	12.602341797056912	9	2.253926539058458	2.0698136405145067
bangladesh-palpara	2.6964923877675337	0.87302185019788	0.30638967075601964	0.03509038108174279	0.6764449522600896	0.4069167276535884	332.90599765211	4.578757974170733	2	2.477615106052768	1.7184994294491198
bangladesh-palpara	2.981759251046339	3.949165447209512	0.1663337231626065	0.16941448157954891	0.40901236439368616	0.27729323593709687	328.2602645628791	17.650379352681163	3	2.435597516813244	2.030475513716098
bangladesh-palpara	2.3649953108684483	0.0749805793407088	0.010079528554915491	0.10992539692810696	0.3213853541878924	0.4391158893651476	632.7767381131172	11.245863152939892	3	2.2444128297982413	2.221790206591271
bangladesh-palpara	2.199314230300188	2.195575074050607	0.004247473690910243	0.1839317244506409	0.40216263013247483	0.34615098764582963	287.8738429242317	11.542820413692219	1	1.930124159337817	1.921926007750839
bangladesh-palpara	2.826178064705862	0.6847638017287567	0.0890952597913002	0.10609525550762289	0.23510853535595694	0.5367835651804871	221.12234078346066	7.153159022141697	5	2.5039575788929125	2.2808668278950535
bangladesh-palpara	3.194403333094451	4.77444590309339	0.2629997934322027	0.30699858327484997	0.4210285872717398	0.4286744157343836	380.6247341055864	10.108848363557005	15	2.1592964304190376	1.5914019152599381
bangladesh-palpara	4.144290383644095	2.6588443901965446	0.2641422577492956	0.15875407424221527	0.3444924180190733	0.2451020537686426	1078.6363465140757	18.522009778587638	8	3.603626487325401	2.6517564508781066
bangladesh-palpara	3.0045363799335556	0.23155757189504697	0.2921072030873118	0.3359713082226169	0.8501691358999918	0.5703435820951718	338.14785782510415	6.686747220110188	4	2.705721676151061	1.9153608849978614
bangladesh-palpara	1.89481950099555	1.0705454846473375	0.15764539604524572	0.06565349637908773	0.38603288606611935	0.3430738354014433	1566.73515501255	9.402466649195844	2	1.7913916192446973	1.5089869779567329
bangladesh-palpara	2.468365682677147	1.9806047831239144	0.06020725699687684	0.2716362307046704	0.38674461900474094	0.3143933464575505	112.10177652523402	6.538445475119676	7	2.174066218313502	2.043171654779273
bangladesh-palpara	4.888812671717943	0.9854773714791828	0.32216109993283276	0.18664921245635843	0.4936520289876192	0.7388597844127999	1382.4909011874006	10.167532038736038	2	3.3138489394723227	2.2462557201206677
bangladesh-palpara	1.170352446568141	2.186891436067149	0.005425091922917208	0.2535003064118758	0.7460664802569803	0.3673472572790194	673.5371274796386	6.616084958705338	2	1.0885204345576824	1.0826151111402333
bangladesh-palpara	2.8056656222396845	0.43842834352659116	0.30533612158427337	0.2767745076547052	0.9154332273392704	0.5061714000365237	131.12360245974412	8.930236123924825	7	2.5714485256078636	1.7862924059451606
bangladesh-palpara	1.4568609758845954	1.9528663750699764	0.2767989010354267	0.0942616080979654	0.6005720711718585	0.5911527030583061	136.38712124441454	7.42091413185905	9	1.1995292291774442	0.8675008567812551
bangladesh-palpara	3.027632950252985	0.577423217305766	0.4178980138111561	0.41376323289763167	0.5990983535809529	0.7828852411670365	621.695844097493	8.500107004296078	9	2.386466632177962	1.3891669665641928
bangladesh-palpara	3.1677490683156613	0.9153151986366864	0.1654359425340877	0.19614145383594803	0.34609537827817094	0.5038594755576489	81.88749977472095	7.550442731658071	2	2.736828763579928	2.284058917522681
bangladesh-palpara	3.384578328212883	0.6924928258429164	0.4697123103294184	0.17970050637055152	0.8428336634033408	0.4466545129223992	780.4248871870499	8.546679340835292	2	3.0959751681324366	1.6417575191864402
bangladesh-palpara	3.6461758037265755	1.4650459202313395	0.38797593916282574	0.16009645130125474	0.7221581857848441	0.5422975326942409	424.46021772473586	7.365307913861292	4	2.833869632695293	1.7343964004853247
bangladesh-palpara	1.9000496167463419	0.29668044343209815	0.2539364850429885	0.11651241101248348	0.8015680437129284	0.18208119757559485	183.17023280164238	7.186425402874967	13	1.870558717020176	1.3955556113535503
bangladesh-palpara	4.883262245519625	1.8109167863351665	0.01764280637538054	0.15968878457843902	0.23665603712617955	0.7293295408112016	390.96698952414295	11.12217234599319	3	2.7929798241076043	2.7437038218605294
bangladesh-palpara	3.5090562253685746	2.4218099787443776	0.5671773463985043	0.17326791810485065	0.672100565279239	0.3744234192862521	1466.341769413837	9.081941411096071	3	2.9378789446456284	1.2715805607814827
bangladesh-palpara	3.364174980209673	0.4446833958334612	0.24907047495426704	0.22975099420580827	0.4117840551344342	0.17695581208760205	356.0656835571462	12.875147532585569	1	3.29652871184687	2.475460739886792
bangladesh-palpara	2.647789306144219	0.8571117756161948	0.03793123653262043	0.1939322636665499	0.35854359040862493	0.044626805670476825	744.2646432699537	12.041960308301862	5	2.608608380755302	2.5096606392438967
bangladesh-palpara	2.5312213681956015	4.586816140037631	0.16354727548500947	0.08700000713624306	0.508038480792004	0.6435775485281375	196.87355180111666	10.078783333847904	10	1.3282514226590791	1.111019521324099
bangladesh-palpara	3.0559911146144847	3.4920750052990863	0.006099255755088872	0.1912623712433635	0.4655059121289192	0.6286114004247896	301.6381586101598	11.203005797766183	10	1.7780031039834454	1.7671586083189086
bangladesh-palpara	2.9937451613895663	0.8790578873288867	0.16967708580405022	0.33111944844629154	0.47720579913861544	0.11106166456976266	311.02861136605503	12.655503726950322	9	2.944412829798241	2.4448134414340186
bangladesh-palpara	1.929361078801941	0.05030632508148059	0.22440687785771526	0.13662136845272643	0.6001592681017398	0.23555954425503559	517.0436693829132	6.81993936448742	2	1.906176927056389	1.478417714211251
bangladesh-palpara	3.4751544174094566	1.5120819005200739	0.12684233905601322	0.3522904277074102	0.8690340507116786	0.7049735450792334	91.64117668246104	10.717163091665986	10	2.336342472840145	2.039995328749191
bangladesh-palpara	4.2778511615814265	1.0066744289584666	0.46717844642470124	0.04837472635344024	0.6501277683640615	0.4348862728197305	146.38237748806208	9.175873090174266	1	3.677765131919296	1.9595925312743026
bangladesh-palpara	3.2044781320822207	0.12675354880901743	0.14209665767697593	0.2787572691813254	0.4658683771391497	0.5028157742338848	316.86293479239947	10.934142044128357	2	2.939218830832902	2.5215656587903172
bangladesh-palpara	3.627631798524618	0.09078573357858687	0.4944979685626533	0.11869909214970856	0.8555971962608279	0.2822420014226802	608.9885460048954	11.716982992666177	2	3.515049146404552	1.7768644841096122
bangladesh-palpara	2.1849481523227254	0.8032566367091601	0.043312879010778925	0.1017951661062843	0.760474525989409	0.7467396453285506	831.7389714111076	4.996313783155614	4	1.7929125711329539	1.7152563658625677
bangladesh-palpara	3.5481308876324142	0.17596951356543497	0.19208910361365603	0.3304970988549572	0.47524067446944496	0.2544653712807271	365.8723528795772	15.975256122163835	2	3.4368287635799275	2.7766514071102293
bangladesh-palpara	3.926172503314879	0.533240710680582	0.3314428450858632	0.2705287420501523	0.536810107646126	0.3723119023776339	308.8299198475515	12.22480991286524	2	3.6362803931712357	2.43106127412862
bangladesh-palpara	3.03640060867078	1.1972201580777793	0.12668285825573447	0.49807868518133386	0.5990616288049487	0.6523716409864515	806.5579190450128	9.960474969937867	4	2.3598551474392138	2.0609019522921064
bangladesh-palpara	2.2983924910725904	2.0502904082199844	0.2944092998314759	0.3652338079359914	0.647780692989365	0.10632911687204	1104.0909259577072	11.560338282907841	2	2.2951112260734607	1.619409136969813
bangladesh-palpara	2.709020228226031	4.146514417227596	0.37279802585660177	0.24380129267630588	0.3469816350897173	0.6191149853569036	395.4485891126121	9.576676377142164	2	1.5614899120538022	0.9793695554451461
bangladesh-palpara	3.1721678862804397	0.8332843564706589	0.30046550249191933	0.22786315529520074	0.5291390262278792	0.20873415839915038	332.38362607997254	10.787553584848984	1	3.085126745990688	2.158152588005336
bangladesh-palpara	2.9656287120843716	0.7007789459505508	0.14601600794272832	0.37522065524604503	0.5550845792362461	0.729175089960271	126.53994925886937	11.798208975778898	3	2.3607346094154167	2.016029565936342
bangladesh-palpara	1.396657031300084	1.2337290338683564	0.03487978063943173	0.3377469455161051	0.929491894565542	0.15867378713945435	114.27798070548346	9.717460272414831	2	1.3682410760475947	1.3205171274531946
bangladesh-palpara	4.063864973350024	0.2556119797512699	7.792320999633336e-5	0.19562335113957774	0.23904087555194517	0.6552445145757378	143.457219599353	10.791129077623614	1	3.350470770822555	3.3502096913850936
bangladesh-palpara	2.870735082942322	0.004781024287308439	0.3208054820014363	0.2782455237367638	0.356188606390349	0.11671215958381512	490.65659905832916	7.930776553691906	2	2.83187790998448	1.9233959521026889
bangladesh-palpara	1.525414277278744	2.4169932417792506	0.06670728635098623	0.21270962624283624	0.5319863669911735	0.32624469079312607	246.2274073414414	8.456696098261148	1	1.3716968442834971	1.2801946701051337
bangladesh-palpara	2.443271462665672	1.0938118357368947	0.21004089115505387	0.33335572047255746	0.5561086909556421	0.5895035046379825	1160.1068636142506	10.719828783925998	6	2.0815519917227108	1.6443409563956952
bangladesh-palpara	3.178494399140412	1.4007583173758438	0.07939047350687115	0.22578617622433433	0.60556416155647	0.7281557672896094	416.6517456125091	5.619297894860544	1	2.1911846870150025	2.0172254971718764
bangladesh-palpara	2.7428316726447646	3.997199410503033	0.5216240098015038	0.18176487016700468	0.20228691850221878	0.4535220198052747	645.1883744480303	8.966705193615468	7	1.9622503879979307	0.9386934723758935
bangladesh-palpara	1.8423774423068093	1.8231195891689094	0.2734045514842776	0.10981143219335891	0.18871133146644625	0.3753313077344591	1378.1227204976196	10.306243655176388	2	1.6646404552509053	1.2095201782004479
bangladesh-palpara	3.503164869235226	1.8448627934675983	0.2111136584379728	0.07747111992763027	0.4918829257713691	0.6120878465765106	165.5759919669329	5.616982920655969	1	2.4810294878427315	1.9572502759717625
bangladesh-palpara	3.3602394136151523	0.4404945450793814	0.06403276919434633	0.5366254797552718	0.4381115240117219	0.39868065517742407	74.24632283452846	9.575562065583378	3	3.081469218830833	2.8841542115619556
bangladesh-palpara	4.502519318437334	0.4914416708350376	0.1954236422790562	0.3493039116607504	0.4472927729299859	0.7315524225581365	774.2692707104936	9.052109360040868	1	3.3957216761510605	2.7321173780316785
bangladesh-palpara	3.9676912179870065	0.6131878500396143	0.40521187064328645	0.08428454677409997	0.6387417899217825	0.08877775210817633	685.9588161805577	8.993811128226241	13	3.900848422141749	2.3201783359097785
bangladesh-palpara	2.4694589554231334	1.8455059755974537	0.06127878112018449	0.07287931266899793	0.2734801743783422	0.41578401805585635	98.6457787331181	7.539117933475085	4	2.094092084842214	1.9657686743296572
bangladesh-palpara	3.242571235374719	1.840572291043954	0.1654586641538103	0.3470337947132894	0.4075317641635903	0.4001411119205283	254.09559913912776	10.912334019275786	3	2.765644076564925	2.308044302131594
bangladesh-palpara	2.3619857509186213	0.7938936563716193	0.224072462462827	0.3355116906319366	0.5283295871443248	0.31551799123542645	528.8346824858023	7.790358703521074	1	2.2645473357475425	1.7571246378629566
bangladesh-palpara	2.2480116136830786	1.1882836987556498	0.04441628780779596	0.21075746496563597	0.4406449670166076	0.6728562718879145	279.83625052727035	9.633920139591154	1	1.8354681841696843	1.753943501039551
bangladesh-palpara	1.3274930118395423	2.117672058367833	0.030827594559847973	0.10096589319164603	0.43967366812951114	0.36374832354650244	280.7000126196434	8.73405216497465	9	1.2374443869632694	1.1992969531116062
bangladesh-palpara	2.8929788401362906	0.8871128522206998	0.22455295070780035	0.2457471801335727	0.5811062980593498	0.44744501475472875	311.24394892771335	13.001596495725238	3	2.620693222969478	2.0322088268517464
bangladesh-palpara	1.8421953477013586	1.5472603823063735	0.07546150056879804	0.1729572803547286	0.6030502832792826	0.5607569519324135	376.5537752429995	8.395503851046342	12	1.553290222452147	1.4360766114470658
bangladesh-palpara	2.5675633938674203	0.03322082031292944	0.1721722092700583	0.2945586708868986	0.3399027710593595	0.08113044801200525	802.1422344877715	11.931656255635426	3	2.5471702017589237	2.1086182807352296
bangladesh-palpara	3.018623809078949	0.8146184314080014	0.07219228297210246	0.4213281685720711	0.5156231302409293	0.430633272492142	247.36797419873565	9.813458787021672	3	2.745597516813244	2.54738656395196
bangladesh-palpara	3.0955230039408685	1.960006961971012	0.2185130635764442	0.17040016884284528	0.35007486066045557	0.5395901616394518	507.3488258630117	8.890838375578177	9	2.3844852560786345	1.86344407772003
bangladesh-palpara	2.7921744434153495	1.0345845207172744	0.1477621873155308	0.19836849233172213	0.4563060617184932	0.7059250946071095	250.68727749579602	7.604104690078516	2	2.16783755819969	1.8475131388553445
bangladesh-palpara	2.1532973039078818	0.19554971052713777	0.09764499447217924	0.15644613527280746	0.4456231774339771	0.5684532566283313	537.0130828419186	10.63796191595618	3	1.991055354371443	1.7966387653000406
bangladesh-palpara	3.206448084615119	1.2815898371535361	0.10166578987148352	0.3479166539107466	0.28162220560805695	0.8448888297919747	248.26051634944565	8.886724470183037	8	2.0675685463010867	1.8573675569279517
bangladesh-palpara	2.7985173509621193	0.39958424453427616	0.1795131219201666	0.25757288132825773	0.5152171727936768	0.20488208745924263	564.175013593302	14.76478260963535	2	2.7516916709777544	2.2577269085588174
bangladesh-palpara	3.04221952105308	2.6133502736035656	0.09375273956073915	0.25761590693705955	0.7684072296319223	0.7550539388697851	179.59517264660275	11.05321524526202	3	1.6620951888256597	1.50626921146253
bangladesh-palpara	2.832482139106773	0.6876254574840723	0.2560023550440458	0.12123847525182825	0.6361770101349142	0.6491201491636882	335.0286181769134	8.207441561853775	4	2.388758406621831	1.7772306288953799
bangladesh-palpara	4.119884045787994	0.8042126109157632	0.27948272989152856	0.25288453738630096	0.7854782087338267	0.6840435256671528	85.50000891335573	10.054955963441245	13	3.1217227108122096	2.2492551256300306
bangladesh-palpara	3.1477669110604047	2.9306618453439564	0.054392877563627144	0.2290805690163092	0.7228903732999636	0.27429840084948537	64.91472645004654	8.644364377040217	6	2.406161407139162	2.2752833643223167
bangladesh-palpara	1.7080879513528413	2.114606341925041	0.0531741956005006	0.07357170249395864	0.46331625417119937	0.4709878222077473	383.8724326765793	7.1743564470617915	7	1.439818934299017	1.363257720657297
bangladesh-palpara	2.004229910727863	3.189362483331031	0.25651077427491004	0.04181706747260863	0.6219251886816399	0.47003464950679286	407.5650862808512	10.742110076665712	3	1.4907656492498704	1.1083681982983473
bangladesh-palpara	2.7304719318129393	0.25441262143138915	0.14036979870611002	0.39227501649607743	0.47428563205401214	0.6593110992526713	235.35632039623735	7.264088313627364	5	2.3762286601138127	2.042677921413947
bangladesh-palpara	2.3095439968283213	0.7875482871269204	0.23060745576265865	0.2000873118656583	0.7336647784947343	0.4208434464628222	163.23390190671063	7.244920595887083	2	2.148892912571133	1.6533421852966947
bangladesh-palpara	1.6906575753901776	1.4105704017088005	0.018032224415991813	0.10244791711089252	0.7137376853287506	0.42852240359412613	75.46707900864905	4.175831074908151	6	1.530243145369891	1.5026494575615479
bangladesh-palpara	2.9616847164156463	0.9852047765978326	0.23113210995115133	0.2735026727911462	0.47560091716954006	0.4177863500549697	267.4268546865556	7.089656303461533	4	2.7001034661148475	2.0760228549053057
bangladesh-palpara	3.171210445480747	1.323774869742232	0.33839056336641815	0.1929110805877989	0.5684410026216441	0.5186996959183806	215.1902644591272	9.737006371405341	1	2.60388515261252	1.7227549888785176
bangladesh-palpara	2.3730932347601237	0.9617923580497754	0.04106329910755242	0.2264087163173295	0.359280361320594	0.15804799841861786	858.0708795835033	10.07616461281672	4	2.341050181065701	2.2449189372548104
bangladesh-palpara	2.5630698978285245	0.6084657756239409	0.0658091241150102	0.1594998853115915	0.30192245028958054	0.4007330601091742	793.817693351863	6.822266263894259	2	2.3874030005173306	2.230290100143738
bangladesh-palpara	2.7934654593112436	0.5602654624785316	0.1339394667898994	0.22738479843168755	0.6051417943559292	0.4742454997576063	55.451202799865825	11.3667126805965	7	2.52733574754268	2.1888257451177617
bangladesh-palpara	2.3977210454423172	0.7523109809522173	0.03748272961283659	0.09564044406436913	0.5369828467240876	0.2827299309690705	62.760877845216214	7.050607561609539	1	2.250181065700983	2.1658381372353883
bangladesh-palpara	1.789158527019933	0.14691174248408428	0.1300215286742767	0.16497440284954612	0.711732243251722	0.3589178715094758	273.9828246585687	5.550840553384503	3	1.7450853595447489	1.5181866934296409
bangladesh-palpara	1.9406218583451624	8.158617596851313	0.35805781909233175	0.2111328564256443	0.6229545867792121	0.7792983505776863	570.213706310143	9.093825133879033	9	0.6573616140713916	0.421988148181974
bangladesh-palpara	3.3313215190501104	1.3825969139364662	0.003846014699364335	0.25876527557126755	0.25827595671348313	0.6514505084504671	248.1031051953155	11.071196146374767	5	2.4547335747542682	2.4452926333427403
bangladesh-palpara	4.721480405854721	0.7072468277660482	0.3733422449618406	0.13257738121697596	0.5626529401425282	0.7678106057809169	637.5938569562886	9.053631372270047	8	3.2911019141231246	2.0623945371061865
bangladesh-palpara	4.401099510217513	2.331646454426391	0.4097572359864833	0.06491736780573455	0.6991184961208633	0.7092141197421552	346.33782949917025	11.816649506337459	13	2.4272581479565445	1.4326715582242002
bangladesh-palpara	3.6362120206059476	0.041103088112707326	0.11294200709986837	0.36745782886505707	0.5065525324597572	0.6414509699774197	195.43912983526326	8.80078196223669	1	3.0985721676151057	2.748613207860866
bangladesh-palpara	2.5552034677227553	0.6005123052094093	0.11210566940497457	0.37509673130751386	0.4258961190008833	0.3305886918584348	160.5025598359563	7.737645881142669	2	2.4267252974650804	2.1546756335307715
bangladesh-palpara	4.592788031083019	0.30861266418475625	0.04654552620812491	0.07474106414282132	0.256459363596536	0.0067505758735114	194.69091332585467	9.00766147357683	1	4.492234868080704	4.283141432295401
bangladesh-palpara	2.370369601999099	0.04039083998711197	0.2412702094209596	0.3916450937191506	0.6289705491148143	0.38148654514896896	142.66167186720222	7.347783823231234	1	2.257428867046043	1.7127785315409247
bangladesh-palpara	3.5428548316147506	1.2277616293427058	0.005278734359512371	0.24359299525781017	0.27276544814716197	0.6315388316750198	146.51630033005486	10.458815518605912	1	2.704174857734092	2.6899002369984415
bangladesh-palpara	2.906501839493214	1.558035023592109	0.44525361787013523	0.2822818660304678	0.5014173695097633	0.4298392425225507	458.17927518349404	5.368631296705226	4	2.4955664769787895	1.384406474468556
bangladesh-palpara	4.497768412320125	2.3015495432495205	0.28807392415366895	0.14930145713273069	0.2083641047557694	0.6288603567706609	391.2119782469643	10.813261635585095	15	2.7138903259182614	1.9320892900083082
bangladesh-palpara	2.606936379813151	2.967320430010439	0.19738256074277982	0.08753274512258108	0.2316046005626518	0.4064717797288769	739.917688993014	12.458166219325655	2	2.107278841179514	1.6913387473084238
bangladesh-palpara	1.731586956293248	2.2362335181615425	0.387384652203241	0.20992108527383072	0.8660116745981319	0.4333563755183403	352.8904957480814	12.352245578782934	6	1.5126642524573202	0.9266813371188658
bangladesh-palpara	3.3578047893432057	2.0373741954112607	0.10753037338845357	0.23055256669871563	0.5363349284307712	0.6517934954591454	152.34607424334152	7.837959048017839	4	2.222622866011381	1.9836233993274623
bangladesh-palpara	1.5431019533110868	3.0937391800759015	0.8114345076627836	0.2692131399804414	0.6549674489527729	0.6781809800835732	838.5585382033174	11.59148094787587	2	1.0232022762545265	0.19294064098249533
bangladesh-palpara	2.119190994848664	0.7361175510141623	0.22107423812087465	0.12552052861483515	0.6498475903860568	0.580530694742666	2089.5141028166768	5.661101810435978	2	1.8900310398344542	1.4721938676782478
bangladesh-palpara	2.4221498042196883	0.8456116548233783	0.1369673837616918	0.34474245953917204	0.6362059284480251	0.5279011695004858	52.539226246697254	8.91124701834059	10	2.143750646663218	1.850126729152322
bangladesh-palpara	3.9465357642154393	0.02801871815750366	0.22680050980340463	0.04861633745928022	0.7303893380556833	0.41920502411497096	24.891505941117973	6.2347103053751445	7	3.342798758406622	2.584650295829812
bangladesh-palpara	3.4853451572985343	0.8355819527154403	0.001252932058123423	0.07680591400371195	0.2608826462423149	0.8025958987638513	355.9498403047252	9.73665274913234	5	2.4907397827211586	2.487619054998944
bangladesh-palpara	1.7336175381456054	4.137933206427686	0.2774590260036406	0.3195431798331586	0.6768679007182066	0.26311029948975456	515.4208785864569	7.605483785568904	10	1.4973357475426798	1.0818864294290549
bangladesh-palpara	2.7650325911641844	0.05789762094491798	0.296738877346564	0.1954071252974075	0.5517479536709131	0.6822351688441298	94.31102335070776	5.985663652793676	7	2.3908277289187794	1.6813761927103854
bangladesh-palpara	1.9225970535571661	0.20011553337875235	0.2086829750085999	0.2217901446699969	0.6669231468170794	0.41385220848916915	96.66671306906662	9.55912088360646	11	1.8327677185721678	1.4503002985608036
bangladesh-palpara	3.3826584065289946	0.10608651181603283	0.07301049055134008	0.3858321143799238	0.44166301998198987	0.5294423525224589	951.0893903274678	9.565332974270042	1	3.038453181583031	2.8166142242783736
bangladesh-palpara	4.462003790733535	0.707086840811955	0.21490155388068363	0.12315354472184936	0.3164568239082445	0.7397308407255563	367.08444601249835	10.20508597753895	3	3.2674857734092084	2.565298003420542
bangladesh-palpara	2.683766647315201	1.6160694672166187	0.30312404531692716	0.08881779125540408	0.7187381226557974	0.5515993920678456	1300.9114187079979	7.152153302352872	8	2.160988101396793	1.505940646219651
bangladesh-palpara	2.370176057279987	0.2517190039452341	0.06254876668585764	0.1286907745493324	0.19105241407322368	0.528287747506139	1083.4877324116185	5.232545822964468	11	2.1890274185204346	2.0521064532504547
bangladesh-palpara	2.14561129830029	1.483961692374212	0.08536955731928074	0.18571656605573955	0.4499160350030755	0.17019383069307736	364.7864516907082	9.31810225143515	2	2.0536782203828245	1.8783566198324946
bangladesh-palpara	4.494632815916117	1.2581158706762954	0.21025985647941547	0.10638637872289973	0.3501859887153679	0.770682436603291	281.38404210798603	9.035341676804318	2	2.8304759441282976	2.2353404783474438
bangladesh-palpara	3.1051680949996414	1.5659583848117424	0.18429416277861194	0.07668898954783351	0.4238028398044395	0.5638284812528137	128.68846990206433	8.68257662311172	4	2.403750646663218	1.9607534337078734
bangladesh-palpara	2.582606113535564	1.0377179479307372	0.27691272424314695	0.08427337928306036	0.655741066500993	0.2803087584744804	119.66821429478827	9.650394665003574	1	2.439063631660631	1.763655876815102
bangladesh-palpara	2.8833637486971897	1.3603008773522114	0.13868097369028531	0.204736430985295	0.35380272529023227	0.38930924883775325	84.1581358383268	8.597528978303503	7	2.506202793585101	2.158640149905406
bangladesh-palpara	3.7447067867298305	0.7581392575686039	0.20530472027788532	0.06465529420224743	0.406624584043625	0.7060167552158029	433.6420015641511	6.03886407981374	2	2.881495085359545	2.2899105428777022
bangladesh-palpara	3.346278864541021	0.43672592479885186	0.020605007447049576	0.24894050515010369	0.3944379415083597	0.6591331944074823	462.834441133717	8.834522760901798	2	2.8092240041386445	2.751339922612937
bangladesh-palpara	2.326275080346433	0.267390263662582	0.18468304158468396	0.237907275728112	0.9697738450006129	0.23710788542477026	71.11404444288375	10.727498322321162	9	2.224749094671495	1.8138756651047914
bangladesh-palpara	2.970027850348682	1.6987564172345777	0.07286312582983151	0.08546407791110669	0.3792318759176888	0.33494174177101255	324.91875848662573	12.227061718399565	3	2.6795395757889287	2.4842999465122064
bangladesh-palpara	3.059052743589934	0.9184739222373919	0.2944573353450459	0.06627699306076977	0.5001896131820516	0.498347014326583	284.7084909274459	7.354709120252868	2	2.692100362131402	1.8993916630167562
bangladesh-palpara	2.520339572990037	0.12223401962637213	0.11734640248488533	0.17099836936127422	0.47803228379671125	0.6584025007822011	572.5935829904319	5.218126542625226	1	2.2355250905328505	1.9731942634941229
bangladesh-palpara	3.884239817126634	0.8016376549861013	0.15910706513749875	0.3803362018137383	0.4749255991239	0.31751557441450795	1211.6601060849039	9.627073463517615	1	3.652327987584066	3.0712168005600184
bangladesh-palpara	2.25843642427224	0.8790705122125585	0.22856756301944617	0.2736958944851325	0.7373745155851527	0.35390216080068726	352.8219826800349	11.404658816199838	6	2.126456285566477	1.6404173545071639
bangladesh-palpara	2.7163561713251507	1.035469510967653	0.027207519703161296	0.13204739544987082	0.26649502691529114	0.32240438819394324	435.5623617916163	13.28982323249995	6	2.563512674599069	2.4937658529956113
bangladesh-palpara	2.7589688050801144	0.565235075873572	0.2785748849324374	0.20749131238872295	0.5199833672188339	0.45614808132408124	152.06443013513254	9.47078830160891	6	2.5141127780651837	1.8137441002085046
bangladesh-palpara	4.302526804226699	2.8785512064949956	0.12744858402171383	0.10682672337606075	0.2429683882930267	0.6307207081182894	122.9966138030183	9.23310985586608	8	2.425675116399379	2.116526257517572
bangladesh-palpara	3.533425758533988	1.7974684716236906	0.33438154234931144	0.06933782556417688	0.6507231092120025	0.6842447404566436	246.13429398668572	10.484130729143853	2	2.2849353336782205	1.5208951326344584
bangladesh-palpara	3.735114304576759	0.8965415095089084	0.08930036602784686	0.16042998325856297	0.6181529563964244	0.8043896216053917	456.95009051883943	8.329749322129793	4	2.596782203828246	2.364888602531785
bangladesh-palpara	3.9557125112793896	1.6776657185426889	0.019133242857323603	0.10629723021728264	0.17970052995806907	0.292811596667293	227.27961144383485	9.887441555121917	1	3.5143766166580446	3.4471351953594267
bangladesh-palpara	2.076524262480868	0.07536574268319811	0.07515819733694765	0.08030751739736162	0.42206297388006936	0.4375322328053447	1524.0145946674743	6.454812102704533	2	1.991029487842732	1.841387300691766
bangladesh-palpara	3.249465268791838	1.1226316034023327	0.279757314091077	0.10955517202386814	0.3442369945779095	0.21300651558434597	240.5283375762327	8.571954311864387	1	3.115711329539576	2.244068296504446
bangladesh-palpara	3.5139320966690133	1.996444804243982	0.1391724368238429	0.12262530837648516	0.2864735507176536	0.5783272558104657	168.61038304430627	9.9049357010202	1	2.470688049663735	2.126836373160485
bangladesh-palpara	2.416397086686309	1.7879060227305226	0.2948315986435868	0.33582063613602753	0.9209658380347553	0.42712491867792335	185.08026947364834	9.190300563940188	1	2.0976151060527677	1.4791718909962934
bangladesh-palpara	3.447494455538121	4.380263509884489	0.0693442183471943	0.13316989993297118	0.4705452657019161	0.5408104121048224	154.56365771205876	11.528183726508445	4	1.9960165545783755	1.857604346793078
bangladesh-palpara	3.6218492244506897	0.927829996152725	0.030416696438621136	0.09219559248326775	0.2687652841603419	0.5155857426492755	63.072937742705655	9.260432577617557	2	3.0118106570098293	2.9202013265249573
bangladesh-palpara	2.9593553541098605	1.3093835923450656	0.12343374698921591	0.14979020755654246	0.41142968678125785	0.5862670501914514	323.8091733280858	13.778643354595213	2	2.3658303155716505	2.0738070149799626
bangladesh-palpara	2.3944221460710158	4.356185736586012	0.37947275796133817	0.16853740962574273	0.6429312937705537	0.13053246824961515	266.9663923118817	7.23441462224507	4	2.1774288670460424	1.3511539296034487
bangladesh-palpara	2.1447497038254677	1.113214570156754	0.08112520449772254	0.1467792353266524	0.8628181080235431	0.3459009054149282	55.0559901262604	4.658711809737308	3	1.9429539575788926	1.7853314204406456
bangladesh-palpara	3.8311324171288037	1.6100455596479701	0.2146162126145134	0.23417494860293445	0.45497582725898666	0.4368546872835379	732.8662083424812	12.285836236186126	5	3.168349715468184	2.488370499296131
bangladesh-palpara	2.714046513025343	0.9061282175328778	0.11968431667775375	0.09721740841242184	0.3568481979129437	0.6154240433242426	703.2025136213966	8.96686244437716	1	2.2831401965856184	2.0098841222777564
bangladesh-palpara	2.1031558202915024	0.583404278073827	0.004235912980425912	0.05780999705578891	0.33698266404533106	0.6274844854913696	787.374770426512	7.702465778453174	2	1.8698241076047593	1.861903695396243
bangladesh-palpara	2.2480053880657427	1.4956265838011145	0.15788537025990046	0.31347635629896015	0.5503533595394712	0.34774342471952785	614.3654628597465	11.33627026478386	1	2.0757216761510606	1.7479955907554492
bangladesh-palpara	3.2969877870080015	0.8983425501139528	0.4236205122186708	0.10958346315202593	0.5350139331471018	0.30379510591580555	209.84790136099326	4.7184102767315315	1	3.071024314536989	1.7700754213768373
bangladesh-palpara	2.633225549501977	0.9808849396683413	0.02669924290445277	0.297075433053179	0.35240919306142204	0.5753342117511208	680.8462284192107	10.364302224797035	2	2.238070356958096	2.1783155728604164
bangladesh-palpara	2.521499114710921	0.2773585016422174	0.020167887382402924	0.2192824123342787	0.3374696016873723	0.5324657702877621	1135.2573463861895	9.390014144886909	1	2.3229746508018625	2.2761251596523135
bangladesh-palpara	2.3814971709590513	0.29002488658505887	0.09362037260718631	0.11253749978083653	0.4995883209150486	0.3775133822548201	249.6040001319947	13.003271823921551	1	2.2666735644076557	2.054466740728952
bangladesh-palpara	3.4567313375460893	0.20640328999414334	0.008396246148384658	0.05242273984458303	0.2295644228051931	0.6076228995698243	616.5292410443258	10.902230859891636	1	3.014159337816865	2.9888517140861026
bangladesh-palpara	2.7755902868704356	0.980528514017168	0.03516679246890751	0.20629989829768072	0.33712888447353057	0.537056776035238	385.4310117659216	11.18518619808297	5	2.3919192964304195	2.3078031669304755
bangladesh-palpara	2.22331297074981	0.6441736680631102	0.26839095446994904	0.21648614384582532	0.6789004781537634	0.26834700207170353	181.99009692404752	6.32754067900521	3	2.1515468184169686	1.5740911142352565
bangladesh-palpara	3.954542201365434	4.609971701584691	0.019357417605219238	0.23525901080475103	0.4312798736629977	0.19294713320853482	80.65891125264588	10.314031981796465	2	2.864123124676669	2.8086810972795373
bangladesh-palpara	3.466298793025423	4.385273633440644	0.22815736481181884	0.1183164501779781	0.8538315572604805	0.35535442503939624	48.87465309661638	12.09027568287934	10	1.9611226073460941	1.513678041181126
bangladesh-palpara	2.9984852723382422	0.958841420117513	0.044510849335114566	0.11838993779758271	0.3549513289531052	0.3754449141492212	457.3119818818466	16.296189494527905	5	2.7703724780134507	2.647060846042446
bangladesh-palpara	4.213876665023876	0.7809075966214925	0.16493814269309512	0.07363209814089199	0.3308616933132616	0.3942615249382346	78.17019380499795	9.692616774286277	1	3.7290015519917223	3.1139469619065383
bangladesh-palpara	1.617068700713965	4.507849124816775	0.17014129565012745	0.030017073121042435	0.7770315513108399	0.552839173325842	186.2617432337687	10.900396908559637	9	1.0864252457320227	0.9015794467961682
bangladesh-palpara	3.563893917296959	1.0632549722662499	0.23140616567493696	0.32563387623668966	0.6404348564478715	0.6863035157530627	1397.2659471024995	9.557895298743896	8	2.673766166580444	2.055040190060689
bangladesh-palpara	2.780140825621891	0.5700352601340366	0.07684455111778833	0.2296106482676048	0.6082016373392084	0.8304518870171129	1045.1214487813268	7.757014216272063	2	2.163812726332126	1.9975355086741762
bangladesh-palpara	3.554096118329794	0.1628226066054637	0.023738435707440914	0.09354839729403516	0.1547793528665708	0.607737962492683	89.34408480424247	7.069497172891802	2	3.080506983962753	3.00738056697763
bangladesh-palpara	4.307141668970867	0.7932552269728091	0.19349892736970029	0.3043704824174627	0.5072125182625217	0.49820423334950525	154.38773728217248	10.225177931936607	1	3.64218313502328	2.937424605112263
bangladesh-palpara	3.816355750431442	0.6520070731057271	0.022138753838453817	0.21771133206006743	0.29037132722872955	0.7901966230167138	344.7975929332715	9.698526932822572	1	2.789208484221417	2.727458884185112
bangladesh-palpara	2.525110584348899	2.3992419745149722	0.3181322454260922	0.3170205385984338	0.2455359379180216	0.3134926655978731	1144.1330676345633	4.995844710470058	9	2.217506466632178	1.5120461551556035
bangladesh-palpara	3.1387720554787433	0.1480836499591432	0.402051937954909	0.29530272336381985	0.717041302002156	0.3060662501701487	610.5254057691812	7.888309106619866	1	3.0272374547335748	1.810130769408255
bangladesh-palpara	1.8783970215967964	2.3939851340443243	0.0011578845804146875	0.08629238879138268	0.7105464738253472	0.5966947572817537	702.9514439845658	12.009393111383178	1	1.3834299017071907	1.3818280495559194
bangladesh-palpara	3.652034994349442	1.7621078137765336	0.2430125230259568	0.1471846453721434	0.202092811510954	0.48011166639399716	82.94395027007475	9.66512227419545	1	2.843766166580445	2.152695375543878
bangladesh-palpara	2.6369351734233706	2.1803080815093216	0.019468774135423476	0.19155012722349846	0.33085786647594145	0.5784676096303212	640.4759378422458	10.565748480487601	5	1.9467770305225036	1.9088756682232306
bangladesh-palpara	2.329376462212089	2.723300506119594	0.04031020425657043	0.24902577786788577	0.3651394672891159	0.3345916704471594	405.4792394224788	11.609916199936691	3	1.9720227625452664	1.8925301221884605
bangladesh-palpara	2.5072760282903293	0.46351825260844853	0.15269129312991309	0.1429776550144956	0.32499650791853774	0.4465787837935152	455.7069617424482	11.81760252882886	1	2.3486911536471804	1.990066464234005
bangladesh-palpara	2.4149388564884107	0.7723361600014363	0.12761246270925838	0.13105356220177494	0.3825547517780538	0.41700135844748465	270.13868341144354	7.879223600648867	1	2.2551370926021725	1.9673534944682123
bangladesh-palpara	2.9084166874249515	0.6183006247972517	0.2830207697734115	0.05991143378964726	0.6532400271063565	0.5880135918968591	183.13783667369114	6.003508208421593	3	2.531096740817383	1.814743792860274
bangladesh-palpara	4.273436825847116	0.27570085149592594	0.392386579896147	0.21608806095027183	0.5650457619495246	0.48130036555082206	247.5842392759592	9.711382622341626	1	3.827377133988619	2.3255657104101077
bangladesh-palpara	3.638057831456811	0.5354256887599088	0.41645469348133873	0.07065296202997774	0.6867790653680002	0.40605237938192673	1039.5688436867702	5.100291781342353	4	3.37759958613554	1.9709823857887674
bangladesh-palpara	2.932843076831496	0.4198734960960445	0.11875923218427999	0.013873438284275888	0.41066871518668613	0.6060893153901346	39.47439989691352	8.382142428710921	3	2.5387842731505432	2.2372802021896594
bangladesh-palpara	2.543645291592996	0.2195233016403808	0.14794878515445908	0.19952813299584082	0.42115469631841684	0.1736509298461506	634.9411437690577	8.772324647680726	1	2.510967408173823	2.1394728305720654
bangladesh-palpara	4.05907176613229	1.4536286592034349	0.1894894836163443	0.2566040721285259	0.4409135876803906	0.7630814548680075	336.55072382730447	7.522428968085786	3	2.5277340920848426	2.0487550642562566
bangladesh-palpara	2.2904109335536886	1.722863862880835	0.0008746937574865713	0.09694207807786627	0.5516392042315764	0.4087276334239664	61.085216391216214	4.393931696868745	4	1.9516192446973613	1.9499121755270337
bangladesh-palpara	2.7574245750204196	0.5168355922458573	0.21297823013716094	0.19760112786733358	0.3041013355332551	0.32627965987252733	191.10890514352812	11.790702804309188	3	2.6264562855664777	2.0670782743339076
bangladesh-palpara	4.213408401064477	1.0468586052530557	0.07244427224065844	0.1374904289331896	0.3627983640312522	0.3422790131612815	34.48330179584196	8.403470422322393	1	3.3901396792550433	3.1445434773972325
bangladesh-palpara	3.35253896592443	1.086558547152688	0.3802579513701587	0.14617859350143134	0.79158656522784	0.7174652797147472	961.9236591907722	12.830942700322522	2	2.4680341438178997	1.5295445363781015
bangladesh-palpara	3.6362120206059476	0.041103088112707326	0.11294200709986837	0.36745782886505707	0.5065525324597572	0.6414509699774197	195.43912983526326	8.80078196223669	1	3.1154940506983966	2.763623899504821
bangladesh-palpara	2.660846332302105	1.751695106184738	0.3602922868891692	0.10144395005888025	0.5235839356929562	0.33404996155250066	348.6574466732781	7.5214055740034	1	2.3914381789963786	1.5298214485317032
bangladesh-palpara	3.430956484368382	4.858392257096509	0.13100624544004844	0.2611683194833055	0.20581727227041755	0.5460080254936301	316.07883021259323	11.862393165986582	10	1.8813709260217277	1.634899584723554
bangladesh-palpara	2.89734961487003	1.7785608304505154	0.028419142865561013	0.02974606983091763	0.594128722786174	0.5833183387526348	137.9723759055327	9.773015682727836	13	2.1861148473874805	2.1239873372190514
bangladesh-palpara	3.4340891318308127	1.7609600912343708	0.05006157354127552	0.09762277500419639	0.3864926727497509	0.7846858734724317	934.2798080338707	8.976361535477283	5	2.051815830315572	1.9490987012330756
bangladesh-palpara	0.988210532079651	0.058359162607147984	0.11583130631275418	0.4186104611944628	0.43657387979063633	0.8759359214018609	153.91352255451537	3.011508986233414	4	0.9129073978272116	0.8071641413943086
bangladesh-palpara	3.5785035558228695	0.02904035071780437	0.34413981164301227	0.338709214688382	0.5783414761054647	0.6472524472824489	214.05446517366798	8.349152522757553	3	3.061738230729436	2.008072212705998
bangladesh-palpara	2.446055165104002	2.492010224758547	0.21364399851638716	0.09239087700945277	0.5220732405377876	0.6186620535009473	301.2342718493403	4.63965275076472	13	1.6675271598551475	1.3112699897890192
bangladesh-palpara	2.299991459146626	0.9877382859280073	0.2817598328941348	0.16918119391011455	0.6664403302912006	0.4460119594375069	641.6695985233439	7.695762518292399	4	2.088556647697879	1.50008527565259
bangladesh-palpara	2.911026463118905	1.503900836179937	0.026386197290216473	0.19931715520291912	0.26794939604590123	0.11668101467936429	1779.4957563519395	10.275149078813339	3	2.8680962234868077	2.79241807068656
bangladesh-palpara	3.751658775985542	1.3743761569095778	0.45234138549924263	0.23168128756049636	0.4634726622824172	0.45009235648790863	250.15295991305223	7.592615146484143	7	3.14652871184687	1.7232235548169095
bangladesh-palpara	1.8334277872269507	0.9773437299249109	0.3308590285460136	0.08866021935105801	0.6034867736639632	0.34419789575353016	174.08382956582685	10.818317285746941	2	1.7430988101396796	1.166378831157153
bangladesh-palpara	2.4815121927221586	4.148210529631241	0.023918272872555674	0.0935498222359929	0.46550375874176975	0.8076238317169621	608.1891931053125	8.714031378465823	5	1.0474236937403	1.0223711280202394
bangladesh-palpara	2.7623056500722427	0.5995482352523387	0.04566458745973074	0.10886132354943602	0.34375038343484804	0.7303681587211764	248.99931205631083	5.686420344315091	7	2.263755819968961	2.1603823443405137
bangladesh-palpara	2.6334077760570245	0.09837684985305678	0.3367349281015819	0.5303612106610971	0.33503323855286204	0.4917327597800736	162.99607750790787	7.113241414181977	4	2.452260734609416	1.6264988924543817
bangladesh-palpara	4.0401273332191145	0.31141739151376846	0.29848907678300896	0.29866638819172336	0.525025920645095	0.5126055358931422	248.99958103683755	9.064873511330026	2	3.568178996378686	2.5031165419530885
bangladesh-palpara	1.958097539165463	1.8475794094399296	0.04386765537901814	0.2549361633917923	0.3947505361377909	0.20762403215821357	140.3783068564566	9.388775845412832	1	1.8567408173823075	1.775289951077224
bangladesh-palpara	4.509060643418869	2.852537887993647	0.06469960549106231	0.3346627399383101	0.48541754017787586	0.6715872212000037	206.3724370317654	9.271222531939221	1	2.386414899120538	2.2320147966094455
bangladesh-palpara	3.949831505538546	0.7692483874355058	0.5643313190198381	0.11534094720200627	0.43331136754025384	0.3716444709754513	295.06268891472337	6.370387079638058	2	3.6237092602172796	1.5787366336544604
bangladesh-palpara	2.520339572990037	0.12223401962637213	0.11734640248488533	0.17099836936127422	0.47803228379671125	0.6584025007822011	572.5935829904319	5.218126542625226	1	2.2312312467666833	1.9694042868467474
bangladesh-palpara	3.2973497570672445	1.962616686497895	0.12919037572129477	0.20860993683198534	0.39081407671942336	0.5393111367125231	418.1016572647563	12.327800114267543	3	2.5183238489394726	2.192980644707085
bangladesh-palpara	1.7433310930483938	2.206308421056929	0.02888600294699942	0.35727876291882865	0.7467132189791427	0.2602796066009149	74.86961282531807	8.746144527516186	2	1.5820124159337816	1.5363144006249287
bangladesh-palpara	2.332846750245571	0.43594748241397296	0.12898102465224456	0.1469959623759421	0.6571654893415049	0.6429196862552238	253.76992343232368	3.895759250758508	10	2.060957061562338	1.7951327079977486
bangladesh-palpara	2.566096671199863	1.3819818308016616	0.059039586094853595	0.3885457401020382	0.5531764224635198	0.5915323840292022	841.0342690456241	9.839772726641867	6	2.0872322814278323	1.9640029514485162
bangladesh-palpara	2.0828820756101245	2.3776264438931367	0.20942886407239322	0.052592490935101356	0.5914843992059866	0.5782038525386491	393.39125838747884	7.491670450195004	5	1.532043455768236	1.2111893351171505
bangladesh-palpara	4.383348617632528	0.8407973896010854	0.4172374015616504	0.10617822126390293	0.4120604909137868	0.14858769581601342	922.5823610085974	14.274911835027087	7	4.275581996896015	2.491649274347349
bangladesh-palpara	2.612488866924791	0.9947177008330891	0.28725751936550153	0.15780459651414186	0.23417701263437382	0.5660560309651097	108.63213198795482	4.4079605013379055	4	2.228613554061045	1.5884275528971352
bangladesh-palpara	4.300614369547504	1.0076918754761472	0.05274611283761992	0.09510715010305375	0.23130053840477602	0.6709678618303245	393.4123945435245	8.111624702992726	2	3.158882565959649	2.9922637896947513
bangladesh-palpara	3.391835854765171	0.2792063138443292	0.3249421524156806	0.1001548022772544	0.40375341776888524	0.4039670645553182	441.5138247973734	8.262983558936872	3	3.1790998448008274	2.1460762984868906
bangladesh-palpara	2.446843831983387	2.380796429864665	0.23289618706806023	0.18372735324347275	0.9290378938383296	0.6832790743538811	822.2108176308824	9.718135615012084	3	1.5988153129849973	1.2264573227647642
bangladesh-palpara	2.119979470882615	0.4649383293482886	0.20272531595487686	0.060512564835218385	0.6337887010227814	0.47851741366519174	443.81079950086263	5.864629876644743	1	1.9978065183652356	1.5928005607129307
bangladesh-palpara	2.4423525895481633	0.5430639042987749	0.11712676333258137	0.1271989811201648	0.41978273211311334	0.2767992520237621	238.91742620188063	11.604212223136296	7	2.3672374547335746	2.089970593620973
bangladesh-palpara	2.388498247105014	4.032757089814111	0.16720220806961678	0.24963582879469257	0.3991036808560337	0.18921071777712783	303.89642805722735	6.678341299851384	8	2.102121055354371	1.7506417732694874
bangladesh-palpara	3.0066730499278074	1.9610716343020278	0.09134275057923753	0.2202058252844423	0.6100577063987842	0.8288370044100085	289.4349691073389	7.488775336537262	38	1.690475944128298	1.5360632216035857
bangladesh-palpara	1.7809417592458272	0.9205308540039739	0.11506806516952978	0.10354350032682634	0.57049731727379	0.4683786124391293	169.80318222839466	6.944511766458756	3	1.6452819451629588	1.4559625350746968
bangladesh-palpara	3.8017176124607595	0.9838854557409583	0.1033984632697796	0.2860786642332778	0.4658669100935086	0.7019239238969334	360.63547368462207	10.953373251079302	2	2.8050801862390067	2.515039205633386
bangladesh-palpara	3.093842304229439	1.7827797620707173	0.17631702322366483	0.11986864190093689	0.769264519437586	0.6715373904757169	61.43422545423686	7.187802018437931	5	2.0930056906363164	1.7239731576731303
bangladesh-palpara	3.5251111333497662	0.15249033525248276	0.004206727645676447	0.28752893728825096	0.3171213658666887	0.7635422180895908	320.4050969886859	10.416102078900614	1	2.82307811691671	2.8112021961563722
bangladesh-palpara	3.205448473669331	0.1263599108842585	0.2658186444077017	0.161075338516067	0.5378958030133896	0.4698443331253409	635.0569864008281	9.495220343895799	8	2.967252974650801	2.178501811314405
bangladesh-palpara	2.840764245517599	3.478722053819831	0.11498867984844165	0.13297481824453508	0.7543906347361876	0.671052576033791	455.9602531810185	7.120682606902484	3	1.6004345576823593	1.4164027007106401
bangladesh-palpara	2.7809471055317645	1.7962685126641946	0.006452103041341838	0.2380806424196542	0.3551954660777294	0.7195800383161424	254.16010401253482	10.364780356824614	8	1.8763838592860835	1.8642772372808591
bangladesh-palpara	4.502519318437334	0.4914416708350376	0.1954236422790562	0.3493039116607504	0.4472927729299859	0.7315524225581365	774.2692707104936	9.052109360040868	1	3.3918003103983443	2.7289623398570666
bangladesh-palpara	4.390791206438822	1.9526154264637716	0.11240386249745295	0.11166896505978953	0.24695404464847973	0.12815963183294793	219.6615230612643	11.542102901332857	3	4.205276771857217	3.7325874198296454
bangladesh-palpara	2.581450695501151	2.1105985440151214	0.005291599742079221	0.20649646613153855	0.40268687259134556	0.632405900161782	463.22827320504587	9.729432766411408	2	1.8380703569580958	1.8283440243312927
bangladesh-palpara	2.0430783876669283	1.2696763320159266	0.005071536873167603	0.17352550926436075	0.5551136648574756	0.4158316531338062	721.0843541175627	6.7485845610438275	8	1.8579048111743406	1.8484823784176343
bangladesh-palpara	2.0784787982051993	0.11624590190315014	0.2775313183916369	0.3520799756809478	0.8076546588733269	0.05197372302663227	607.9691228529265	7.9544323432845125	3	2.072121055354372	1.4970425669948029
bangladesh-palpara	3.250597658176474	0.025756316256860815	0.17728437887868254	0.09345939137931043	0.4542556901195673	0.4952662731061891	827.5416626007567	11.833645448384978	1	2.9794878427315057	2.451271191156265
bangladesh-palpara	2.270176506875757	3.3318782211484783	0.13425566541365438	0.3239928458511774	0.7865421641625046	0.6768077364832487	515.3416364746518	13.150972931220043	3	1.3221520951888257	1.1446456858711926
bangladesh-palpara	2.6336730149347343	0.14369035936757357	0.0373211395384253	0.23087633120033785	0.3559416089156788	0.6694734448366871	1271.8386451812003	4.977375263197147	1	2.3090894981893424	2.2229116468207053
bangladesh-palpara	2.0903986126119323	1.2568325383992578	0.14050428274434798	0.038880345153257875	0.7000474794696246	0.7238719311071589	25.845425115108405	5.3121442072716	3	1.6004811174340403	1.3756066659830979
bangladesh-palpara	3.201915687988948	0.7471697850131581	0.1359953895512698	0.16897081792125018	0.32082013697362133	0.5193477682284341	1008.6439838114485	9.211797748495758	1	2.8209622348680803	2.437324376827775
bangladesh-palpara	2.951358169285124	0.30399989515674936	0.2032387649979876	0.48843447287368696	0.7937103299648531	0.6445097785192683	366.88744389770665	6.67026057315025	2	2.569927573719607	2.047618667502559
bangladesh-palpara	2.3785450098455665	1.9484104623924168	0.09371806553616739	0.061350787065072875	0.2247722707098692	0.660354404769725	327.23093735625287	8.425691236585404	1	1.7008484221417488	1.5414481982483816
bangladesh-palpara	2.9432813454452633	2.7879610278761757	0.18850687747865785	0.21075097453487077	0.27538309434688113	0.3024882510260405	317.26705063339915	9.18918855965607	3	2.505711329539576	2.0333675109451743
bangladesh-palpara	2.120039769888904	4.67878220138207	0.055742508514183046	0.4423836839590225	0.5766553204250585	0.6460329129114499	516.2117599488282	9.221032298451881	11	1.1871029487842732	1.1209308525544541
bangladesh-palpara	3.1376501922119195	0.5621515856614174	0.4398462027756613	0.23142513586832608	0.8017375456319906	0.20431283547232798	207.63396631213269	8.555504921756988	4	3.0202276254526637	1.6917919728791573
bangladesh-palpara	3.799332469463033	1.0714000016654062	0.43051495292759034	0.24723057927282158	0.6805071918056043	0.15661406839372544	39.572795964129234	5.220710491569253	3	3.248737713398861	1.850107549640863
bangladesh-palpara	2.568191616209731	0.6467373988450991	0.049235367294213975	0.044411626195715204	0.2626796027623345	0.29171385335284034	109.71015108066075	6.324203238243792	3	2.4630781169167095	2.3418075611559743
bangladesh-palpara	3.713193669264179	3.195497827764112	0.2126834032355236	0.12047014728575715	0.6208919251090674	0.4893971349581683	472.00602262699016	10.49842524308918	7	2.624128297982411	2.0660197610408697
bangladesh-palpara	3.364872979555154	0.5500293979418385	0.275366410765593	0.16106100492646944	0.5473984343522205	0.5069712141721899	107.6225944087807	8.340941680039483	3	2.983455768235903	2.1619122616588777
bangladesh-palpara	2.2600923410415583	1.1120458310136825	0.27926711757411093	0.02792887909017803	0.5728436359373487	0.5257252260193183	162.19106111074095	10.397995517716165	4	1.988163476461459	1.4329347931239436
bangladesh-palpara	2.2920850808706272	1.3056140484936682	0.312824476130888	0.0499205683426346	0.5107208785140079	0.45654752251014313	518.211804638903	9.332408159134262	7	2.0123279875840665	1.3828225390645568
bangladesh-palpara	4.091954057900244	1.5922126653187108	0.18776553936876497	0.1687369117739072	0.40661518364393173	0.4410932805800323	50.47808109023989	9.761288393057374	6	3.140082772891877	2.5504834373772667
bangladesh-palpara	2.702311049853897	1.4364110299904236	0.1835331362248001	0.2311463588978197	0.49673749776724535	0.5185119272922407	267.9821023099788	9.26313329288702	3	2.247992757371961	1.835411596400849
bangladesh-palpara	2.612019472726826	1.7811611094837623	0.27728861351449824	0.35487482728869785	0.4042188737882094	0.5861877550868508	100.38017037775606	8.419297718704982	3	1.996642524573202	1.4429962872502113
bangladesh-palpara	2.7764730957373756	2.985600650100135	0.031925455593286634	0.24086516814756315	0.4474302767445119	0.41091790571929804	107.86247893207378	4.249998848796754	8	2.149984480082773	2.081345246037635
bangladesh-palpara	3.8477790022225276	2.9508271511463584	0.4343196950190189	0.3011763859147408	0.7676178447841003	0.40356135728155307	3176.258605579954	14.07699826876416	4	2.992421107087429	1.6927536844887419
bangladesh-palpara	3.8861699459275907	1.0031541168032314	0.4860453012654544	0.23886139217837526	0.7513489628906437	0.09886607688154855	348.6923271693669	8.995315697347904	4	3.822343507501293	1.9645114058577733
bangladesh-palpara	2.5500805247681493	0.7715687414133909	0.19813459773975153	0.1847035285327785	0.5928096156490632	0.41058849110931633	663.7562850997482	10.051264431640346	5	2.372296947749612	1.9022628462880025
bangladesh-palpara	2.2626396183671464	0.4978062336777951	0.11218362231590945	0.31381386980229753	0.5888795788585369	0.5949374362265267	319.85118901432793	6.63873943824604	3	2.037889291257113	1.8092714886850887
bangladesh-palpara	3.856047464110543	1.8081992594092282	0.19794315504138874	0.1538732645820283	0.4458634103040028	0.6182311618590028	615.7632437209963	10.419374389491917	2	2.6635437144335223	2.1363134680078915
bangladesh-palpara	2.634287767952559	0.16865766813375824	0.1988264349422738	0.32936414817550264	0.6944730065671028	0.5228545477725344	1128.3502706740803	7.082660073773324	1	2.4324469736161403	1.9488122136659198
bangladesh-palpara	1.6866431562191575	3.350572734185811	0.005359841306839278	0.18123490030338155	0.8402780364624224	0.6818351525121719	446.7120852637687	7.563318125890105	4	1.053797206414899	1.0481490206189246
bangladesh-palpara	1.8409595696587262	2.066020193476955	0.009510890822846405	0.10470887079672449	0.661835416896403	0.7273578996352162	279.6383281047174	8.215765506377675	17	1.2875219865494052	1.2752765055033195
bangladesh-palpara	3.283766745090218	2.542381654776386	0.01714849138660607	0.1696341247665199	0.3293375339577141	0.4210683998578878	257.75570932029257	21.836838116562525	1	2.5559337816864978	2.5121033732465117
bangladesh-palpara	1.8459009300054814	1.5573312353333348	0.12073065143988716	0.32176431074860734	0.555964709020889	0.4123721569929017	555.6537055757881	9.141246050617154	10	1.6640817382307296	1.4631760659249138
bangladesh-palpara	4.433352479807013	1.4318740721049754	0.5603372712518246	0.13365814204787144	0.6982684001012806	0.5653235593617071	324.0709242992564	6.923303184103217	4	3.351464045525091	1.4735138275569604
bangladesh-palpara	3.8891330746268156	0.13915922759851804	0.23652831551730416	0.2475410947813697	0.47190890248996564	0.3847494017289178	355.48122500378884	11.81657108339855	9	3.6348111743404035	2.7750754100501935
bangladesh-palpara	3.496516826613112	1.2678783593143146	0.38605115249393085	0.15559463707221674	0.8108721181005089	0.6767597565695443	288.72832108972494	7.4181885038265625	2	2.5636730470770823	1.5739641126353472
bangladesh-palpara	2.824325616878992	0.30428439430497856	0.30140097688798256	0.2757855091998275	0.6456648438639061	0.2309879990171466	247.17974454838296	10.54482590864098	1	2.747356440765649	1.9193005256593916
bangladesh-palpara	3.7386206997428193	4.215144827859231	0.16091209405430396	0.10538771323414801	0.5675413831396828	0.814377588065468	482.84638987261064	7.951650780590824	12	1.3144800827728917	1.102964340061231
bangladesh-palpara	1.961655479760443	0.5962621002866881	0.17949711513473965	0.059021119637392955	0.5936534188500534	0.25796908905980287	193.86601414401875	7.912697474465755	4	1.894449042938438	1.5544009049612197
bangladesh-palpara	2.591668125923137	1.71774974169326	0.22794286762183763	0.25432542816773157	0.7356310170910652	0.25687782644711094	1250.7095544225842	13.659487329066064	5	2.4285618210036213	1.874988475327144
bangladesh-palpara	4.4207525159604195	0.118539638910259	0.23697451081912813	0.2664028084469075	0.4353088998803816	0.5825170259535293	1343.3633753554066	11.395693212967624	2	3.7837765131919303	2.8871179249293664
bangladesh-palpara	3.2964349917011986	1.1946660515689518	0.3258866246119678	0.2619970518822954	0.6365689430747679	0.17353042965475599	570.2469768155624	8.861029372148478	8	3.191867563372995	2.1516806169369436
bangladesh-palpara	2.589589840859561	0.41774206273247444	0.14173479485896456	0.12208955055808243	0.35249887748434444	0.669058769835021	285.85350534141617	6.770428509206461	4	2.2504914640455254	1.9315185180571819
bangladesh-palpara	2.397347227437217	1.6709307524379151	0.000210503578241222	0.1508557173836831	0.33572846441245363	0.5930071110152708	120.71028973733779	8.431710414164499	7	1.8484945680289704	1.8481054533080408
bangladesh-palpara	2.7781101260468115	0.8750178263951978	0.05005498669242103	0.012794315473729884	0.4034744750311223	0.8293102247826479	471.8312298782189	7.160603292143639	11	2.059073978272116	1.9560070576909947
bangladesh-palpara	2.157708253867052	2.105154815555976	0.13171811234904662	0.2113748822426218	0.4560716950196272	0.282598742781458	184.69388031615426	7.419889355983251	4	1.9756854630108642	1.715451903227621
bangladesh-palpara	4.453382672668407	0.3599871168920614	0.03147189407476665	0.07168770396015245	0.23575249881544247	0.7393230294642492	117.53511209298297	10.117643556962737	5	3.400957061562338	3.2939225011680184
bangladesh-palpara	2.4299095308861154	0.539239483917435	0.0270834690838663	0.17880995939991703	0.5903468407608441	0.4654785634281281	30.03385296169485	10.546849116790543	5	2.1341179513709254	2.076318633813647
bangladesh-palpara	2.6109431775663676	1.1309579799329275	0.3553423914032812	0.08673278314469567	0.5659538032067148	0.21921066913196058	471.32931669060093	8.15547577684084	2	2.5361251939989655	1.6349324026652627
bangladesh-palpara	3.4653646536396834	0.10388340757739291	0.4167126737956684	0.02652302797486438	0.46635804004922726	0.3978847682935569	113.61733444182494	7.552037954371722	1	3.2150232798758407	1.8752823326034598
bangladesh-palpara	2.7774809402814054	0.6582576329843888	0.15704884237626437	0.21272088455596375	0.7966985701504684	0.6938796996639199	199.23366551209233	9.264143640088964	11	2.3080548370408693	1.9455774967426633
bangladesh-palpara	2.9280657366824374	1.9878700750755784	0.25461600073586627	0.219902079315637	0.886415417812879	0.22491716066088424	120.66735174888595	12.940144814308741	10	2.64593895499224	1.9722405600808788
bangladesh-palpara	4.549102675488776	2.2952872902987043	0.09961098133798552	0.3587781306511352	0.41585082421075814	0.6641570656328242	330.80439824619816	11.39867004845064	6	2.651370926021728	2.3872652661897003
bangladesh-palpara	2.372066260024743	2.229060842069988	0.36708439990367775	0.21640349287620095	0.27011124789056745	0.42089476094407474	1214.4850121904453	8.722280693236586	2	1.958178996378686	1.2393620345890302
bangladesh-palpara	3.01631471506925	1.1966100330196587	0.14317747834007646	0.3596192474136206	0.5257777763964367	0.5209020265449082	249.0753647928822	9.08344410761633	5	2.5682359027418524	2.2005223624048242
bangladesh-palpara	3.5873746964757975	0.9327863529441006	0.28007215467039703	0.23988800906497218	0.42993663888502753	0.1209564685301363	192.9159525325888	9.974656116914066	2	3.437387480600103	2.4746709624713845
bangladesh-palpara	2.8285543813136043	0.42179753934703457	0.10115234210574521	0.19927299117719802	0.4743814917708518	0.5616135222441576	96.55627286887658	6.671263555937795	4	2.514552509053285	2.260199633414667
bangladesh-palpara	3.363534650043696	0.7363490803071707	0.18900642109140672	0.2991564491632999	0.3911119685096353	0.6342282060430432	591.8736952976899	12.79236170283065	10	2.7557889291257123	2.234927126348341
bangladesh-palpara	3.8311324171288037	1.6100455596479701	0.2146162126145134	0.23417494860293445	0.45497582725898666	0.4368546872835379	732.8662083424812	12.285836236186126	5	3.161614071391619	2.4830804336407977
bangladesh-palpara	2.4373922319936656	0.7250053390778868	0.36852509660009863	0.17277473920265266	0.6751212849237329	0.3325978904132463	1092.1176846085023	8.830421181693193	4	2.3216399379203314	1.4660573555275944
bangladesh-palpara	2.44167450173122	2.1054046787930147	0.0016619308643313743	0.13227001171856828	0.37463790155473664	0.6042064830829602	450.58890962226513	10.8314673326932	7	1.786777030522504	1.7838075306278
bangladesh-palpara	2.1428564227914855	0.048039060358368246	0.15769486076780892	0.08449249742452618	0.5289158338119903	0.4259886738213631	544.9028732525554	6.569171168230138	2	2.042591826176927	1.720485592542492
bangladesh-palpara	3.610536169819718	0.014475952236528663	0.19038382785004476	0.3030448150396738	0.3476741265957686	0.5739149794512486	414.8178178359086	11.303828209096073	1	3.183202276254526	2.577172042080214
bangladesh-palpara	3.338425719501706	1.5128173559947276	0.25884290491513057	0.09338459078868185	0.6686044706014547	0.5682161079107174	121.3441479758635	9.35315907861377	4	2.562674599068805	1.899344461493618
bangladesh-palpara	1.9013746403326461	0.41195871565847414	0.14357245147845368	0.13816556380175243	0.4276980947897318	0.20470175653879952	96.01487561409922	7.716329027694484	11	1.8518934299017074	1.5860125502938773
bangladesh-palpara	3.544045176428311	0.7157900409981168	0.4273718559325447	0.12647174992387342	0.8118641515881138	0.6134250489442816	560.0901268781442	5.415360228287527	2	2.913802379720642	1.668525248878766
bangladesh-palpara	3.972456229689708	0.576942115167895	0.26629678454223954	0.15836902904217953	0.4492450706813226	0.3356194522027155	116.01800507598202	12.764350827234589	1	3.6952767718572166	2.711236449518013
bangladesh-palpara	1.89200491194631	2.8125503495161595	0.16602986989602603	0.3995362720847883	0.5985328234060767	0.02214144150141921	362.66241114305905	7.200572120756094	12	1.8417071908949816	1.5359287856041122
bangladesh-palpara	3.4009273737823595	1.443587971988611	0.1779954530108389	0.41189470153233537	0.5203296857004687	0.23073863195228836	300.22757167718015	13.681403286305837	7	3.208727366787377	2.6375884855477816
bangladesh-palpara	2.2455664124542607	2.28333574865497	0.025900559685179587	0.050984469111978015	0.42993181024334987	0.2627683413932816	1328.1899071085134	11.286620817770512	4	2.083481634764614	2.0295182943304177
bangladesh-palpara	3.90809823115928	0.5475180534739985	0.19893436998469566	0.3463123589240658	0.5242620059261743	0.7798037262807629	365.147248567282	8.144229867446025	3	2.9203052250388	2.339356144932691
bangladesh-palpara	3.697450802159475	1.758621150996493	0.038838276752091616	0.06107223976750791	0.20649362053198445	0.38902205970201065	2109.2751388969573	8.423486343758311	8	3.147377133988619	3.025138429815564
bangladesh-palpara	3.588636248804709	1.541600567192845	0.0022926192296356053	0.17918317746644666	0.30664007022199125	0.460361950672304	148.06198212486098	12.11099626435347	7	2.9309311950336263	2.9242116858151532
bangladesh-palpara	2.561393777886344	0.5008679822424386	0.2879265179579829	0.16616044722439346	0.5393648118841883	0.23820037001547456	932.3142179024144	10.9786350706188	1	2.483693740300052	1.7685724499814195
bangladesh-palpara	2.559624676279045	1.0829246237158523	0.16959062609461492	0.2723595187632213	0.4564224458843882	0.4428197541768568	435.10333255817227	12.617730114708973	5	2.3144645628556653	1.9219530685671737
bangladesh-palpara	2.4175373100128636	0.06725893729568568	0.17456818687888304	0.20737871031249414	0.9268706447936185	0.6319740053889256	411.9863688157264	7.184642309672596	4	2.1861355406104495	1.8045058230145965
bangladesh-palpara	3.7274737310650234	3.4080577148200653	0.49179236168061885	0.04206030354699705	0.4842302790579381	0.5686800368349567	1018.1349761182446	5.496510238616199	1	2.2729643041903778	1.1551378210168475
bangladesh-palpara	1.7490785015295662	1.7230927622713734	0.024343156012085667	0.08546647836682993	0.37460887645283947	0.6463804251655961	745.6162496802767	10.455622378700804	3	1.3942938437661667	1.3603523312006762
bangladesh-palpara	2.6314119173707056	0.6429738567483883	0.20083161904890295	0.30485989990707113	0.6256883082686574	0.6825149798752699	804.1532698530177	7.5172266312027975	1	2.214505949301604	1.769763134109935
bangladesh-palpara	1.929947439179307	1.3656557115608017	0.16002365423274925	0.06104952579679151	0.5944567614388245	0.7181920900444995	702.0326626262136	6.8462428324688105	3	1.523879979306777	1.2800231364059802
bangladesh-palpara	1.5688304025824895	3.6486448576645034	0.1213765145170879	0.21524651846720094	0.5463365431301299	0.2018783299734302	202.68455977505695	9.584702352376812	1	1.4645576823590272	1.2867947755650642
bangladesh-palpara	3.9483265142284614	0.16722649894127392	0.469527373119407	0.0853484629822244	0.569050896355193	0.5511925532878169	951.3006267816917	13.357511083163704	1	3.4703931712364198	1.8409485818542553
bangladesh-palpara	2.4573887795450178	1.4023152276619046	0.3009885360768879	0.10104569205671964	0.6810967144671801	0.6201434101936221	438.31910739650624	6.601368303551412	2	1.944536989136058	1.3592536474286365
bangladesh-palpara	3.3229318999560653	0.5596528554756636	0.2245755601214553	0.0894749736765704	0.7584937332928182	0.8623663728177848	1139.4813567000833	5.381356261975631	7	2.429296430419038	1.8837358238566306
bangladesh-palpara	2.5296195613384684	3.7347464902058687	0.005242591967533032	0.17049715818790342	0.42948064092054106	0.4853846823772976	170.29533002234902	8.864414890096672	15	1.749317123642007	1.7401461677409333
bangladesh-palpara	3.0570586887719995	2.5296359221969045	0.411417248632273	0.0811403136482487	0.7624859415985855	0.5160472177586113	609.6259817856361	8.866829136850637	5	2.183978272115882	1.2854519403293
bangladesh-palpara	1.595284570592828	1.9214991365325127	0.042418085826602586	0.1550003500988124	0.4267415027267627	0.21907143461305842	955.2500726283995	10.298958873340077	3	1.5474702534919813	1.481829527465244
bangladesh-palpara	3.6845507916749303	0.05650643751694053	0.5269724230744435	0.09867557316399546	0.3473739462251279	0.45461825591209687	215.5573716916616	6.996148771792942	4	3.389901707190895	1.6035169905683164
bangladesh-palpara	3.1473361467571546	0.18259656288574452	0.07809735227887442	0.2590699311864332	0.3522758025960818	0.07499831876536457	85.31539022464493	8.153145662579991	1	3.061924469736161	2.8227962757718705
bangladesh-palpara	2.0528616790613774	1.0773483295989879	0.04689665114678515	0.20183916935210813	0.38744383346031547	0.5152126775589893	161.66127961575276	9.004111951988108	1	1.8265028453181587	1.7408459785626624
bangladesh-palpara	2.2328963912744886	1.8415812456861842	0.10047237247239173	0.15091240677763826	0.5225054088576796	0.7363253946071457	760.8132768235322	5.857389610142127	14	1.5605380237972062	1.4037470662129232
bangladesh-palpara	2.9702486645868778	0.7753881804153377	0.2502671584433487	0.1785586168522898	0.5308373944491847	0.49508300683047857	132.28311418718502	6.740798191125547	2	2.627351267459907	1.9698115315201856
bangladesh-palpara	1.4120826274560685	0.7452701807104904	0.07390884840432622	0.24093119998842474	0.8013184318515498	0.16811623420734623	726.0872747860205	10.075590572815043	6	1.390574236937403	1.287798496464635
bangladesh-palpara	2.8389143040252214	0.9541495708582519	0.04098483541596913	0.11302532979788006	0.3159403224105882	0.6285746958097934	439.73260767518883	9.55726081713236	5	2.330641489912054	2.2351205320343794
bangladesh-palpara	2.1659033136055394	2.130267048324024	0.07079378827468022	0.2776153953544992	0.44839802605029877	0.2694186681849948	1373.4389833363612	11.304022229304355	6	2.0283290222452144	1.8847359268929975
bangladesh-palpara	3.184116572405263	0.022865570981710142	0.17641191623378188	0.06745083338354947	0.38691545936763816	0.5372471398487422	205.2625904249156	10.421600530993963	4	2.8729694774961207	2.366143426689863
bangladesh-palpara	5.315307094582979	1.4675509990887463	0.2650164370411317	0.17713327661516193	0.5115573116583382	0.6967738797744752	274.31843952027293	11.204688110035715	2	3.3185152612519397	2.4390541704483306
bangladesh-palpara	4.332288969452491	0.553438791863774	0.3788066865447717	0.06394261099749286	0.6394802403897349	0.7033713410117722	761.2719975328635	7.780154551961383	3	3.3443610967408173	2.0774947510751898
bangladesh-palpara	2.3709096403837626	2.212368474573488	0.23606414650875782	0.2037667842341368	0.4911216970208859	0.1056368433597055	1062.3805179692636	8.062118451483983	3	2.2757475426797726	1.7385251413476692
bangladesh-palpara	4.285795127878072	1.8782078925076817	0.33624648258505174	0.1637359427421909	0.2736392275941437	0.2958702847000167	1045.1532295256425	13.417833562460922	4	3.765483704086912	2.499353053356356
bangladesh-palpara	2.4299172940663105	0.49092587435530693	0.17042840918480381	0.20063618907122446	0.42712222176875897	0.23597951287921282	518.2414829695141	11.804845354507341	5	2.3845318158303157	1.9781398518078033
bangladesh-palpara	4.014368968873637	0.8821692466118286	0.23388339535736466	0.24579892962043773	0.39002074846385965	0.37286021340275755	385.7457997123249	12.99094502490491	1	3.6366321779617174	2.7860842965141828
bangladesh-palpara	2.6596658523421635	1.0165749708836085	0.4779633701513649	0.22000754672215908	0.8758613413383995	0.3155977530216133	929.6606362922356	4.905582456883372	6	2.50949818934299	1.3100499773758665
bangladesh-palpara	2.8907044504828296	2.4939691546808036	0.09540213276554223	0.16548629482053157	0.23861031221950268	0.1588897529365689	197.0700546135642	14.970829431958668	5	2.7254733574754266	2.465457386376608
bangladesh-palpara	1.5113673334427327	1.0260071301023472	0.019494289811813968	0.081140529017242	0.38783631158456605	0.10164000354088129	365.3252162603125	4.5355792546274545	10	1.4776668391101915	1.4488607735032704
bangladesh-palpara	1.9492271426593377	0.8588199254708655	0.04400606369807582	0.25810909121390135	0.5004014528116866	0.13169006797316568	878.8941034199096	8.828266665679692	8	1.9247128815312984	1.840013843866125
bangladesh-palpara	2.548835056745258	0.06856430390102909	0.16860954025281447	0.20869893967330638	0.33736842794754207	0.45106642235177946	57.14828844672868	7.458099149382935	4	2.3612415933781685	1.9631137338928524
bangladesh-palpara	3.3548185407480657	2.2569745650773867	0.25963720724778905	0.24236809373291965	0.743232520975169	0.7177263121116825	413.2443599157209	10.05220903883658	12	1.987434040351785	1.4714222165256579
bangladesh-palpara	2.1593341759936293	0.03367338514328274	0.07224738862141501	0.3873541114298198	0.6818674872138439	0.4973576670480089	537.194179844803	6.546450634670637	1	2.0360889808587688	1.8889868689908844
bangladesh-palpara	3.760281440031656	1.3432726757555058	0.17920646611453245	0.13880837567677098	0.49491625997097904	0.4862032450733065	157.50614345920155	9.395318980327216	6	3.111665804449043	2.554035171904296
bangladesh-palpara	2.0398610904606693	0.1959024686500744	0.2644745170451957	0.13072434044428377	0.43199158477987304	0.1983524972750216	503.3698691885644	7.4291636261468685	2	2.020077599586135	1.485818552041774
bangladesh-palpara	2.5309523076000735	0.444894515002502	0.21940881034310736	0.08855133074712906	0.42104380880813963	0.4530368906962553	63.90617949224892	5.584127296270541	1	2.316094154164511	1.8079226911566502
bangladesh-palpara	2.7207616031673725	2.579326627789761	0.14219202356002014	0.11068097779206564	0.44675805496019794	0.43633802462901605	15.514907164704058	9.195398929172026	1	1.4660424211070873	1.2575828826250393
bangladesh-palpara	2.3860715296782584	0.664635878162324	0.6799262959444582	0.030677600907991907	0.8939526438980598	0.4860289197649648	29.738226376747686	14.41608676582123	6	2.0866321779617176	0.6678760902016895
bangladesh-palpara	3.2464981266174915	1.123600324976554	0.3898991591386023	0.34281118615313316	0.5641156354756618	0.17413572479902312	272.4022766642297	10.04466824548389	2	3.121303673047078	1.9043099955097913
bangladesh-palpara	4.647936528710224	0.9877407466546396	0.5050896976618908	0.10305234940340362	0.5924413315740835	0.4450731299595593	305.2861055764609	11.10686652516451	2	3.94275219865494	1.951308682680561
bangladesh-palpara	2.5425916591533637	0.7382334194891894	0.2369954072240379	0.3457915937855195	0.30060195932932904	0.36053883305884643	1095.3123209052615	9.65572248002082	2	2.3798551474392142	1.8158404076376349
bangladesh-palpara	3.086961486843412	1.095904222765914	0.4530443098710984	0.09271397545956836	0.7026630545698016	0.23738449957017524	874.8954957510475	12.502359213641704	2	2.965618210036213	1.622061754729195
bangladesh-palpara	2.7009000081941545	0.7837727202184295	0.15288411253973008	0.11094521969365277	0.5217191467100863	0.6788959385588557	721.9747875304656	5.355072640449271	3	2.2429229177444387	1.9000156379700581
bangladesh-palpara	2.321673152864298	4.989934224543045	0.20402517413978202	0.15429134565419322	0.47035652139956075	0.41858102826284954	525.0280122006953	13.297273372550302	4	1.6294361096740817	1.2969901236481782
bangladesh-palpara	2.526760626419512	1.8819275010588037	0.24280130976412537	0.2547674962122158	0.606071973671601	0.5836475262659017	397.23952977167687	9.85164485972779	4	1.9532177961717536	1.4789739570066534
bangladesh-palpara	2.776616617692838	0.41941300772197454	0.045647876207858776	0.1351145162024637	0.3517273717654275	0.642011714041188	170.35571283567245	7.5309780235567985	17	2.393476461458872	2.284219344239774
bangladesh-palpara	2.1119830378149858	0.39610070584640783	0.20190296541858713	0.21130643648015857	0.5200160877271811	0.29950995983089884	578.3108668083598	9.600499224152609	9	2.0570667356440766	1.6417388616536048
bangladesh-palpara	4.0401273332191145	0.31141739151376846	0.29848907678300896	0.29866638819172336	0.525025920645095	0.5126055358931422	248.99958103683755	9.064873511330026	2	3.5641438178996374	2.500285820172906
bangladesh-palpara	3.034805581185879	1.8318571038022948	0.04424921410910958	0.12920532310653446	0.4066698721669511	0.3212074216107534	203.6461930406946	10.335952127071945	7	2.678189342990171	2.5596815693274637
bangladesh-palpara	2.3693382407821524	0.17149189339222035	0.33838859230659246	0.16013139181878272	0.5409150228511496	0.6630501180579235	596.8092326060075	7.713606854769751	1	2.103942058975685	1.3919920673442694
bangladesh-palpara	3.169569479242685	0.8097133549956103	0.16316105195625163	0.1719340893647733	0.37793465545197036	0.4746705255456689	309.1716562336333	9.106622261591776	3	2.8199327470253497	2.3598295535748113
bangladesh-palpara	2.7856873762278154	1.8116083161794454	0.2221888700433449	0.4925328144206531	0.8046096763774135	0.5675621864590016	321.8282673994396	10.046015141965269	6	2.1215468184169683	1.650162728088849
bangladesh-palpara	4.430288268242825	0.5061347257889176	0.5594225124499758	0.1339568046905894	0.7905620949465675	0.3784405639824286	998.9377448238897	12.859455564122877	12	4.0755199172271075	1.7955823255920018
bangladesh-palpara	3.1792808555376255	0.20125957647918644	0.32034951596181627	0.06517650553596709	0.5996551239343546	0.4941781044163606	113.99965073885117	7.001550610612035	3	2.903409208484222	1.9733034739072213
bangladesh-palpara	3.097523996216542	1.1455779257078613	0.032742876191307994	0.5771133202510828	0.503819619968174	0.07009317126979	809.375572384651	13.476909782488942	3	3.0924211070874286	2.9911663456466773
bangladesh-palpara	3.0250618276436456	0.5428527626472215	0.19163657970226616	0.17083901933064086	0.40125657250945135	0.23252484441855778	171.73296342648314	10.823516934741434	4	2.920729436109674	2.3610108367378877
bangladesh-palpara	3.091940711707142	1.0803276598716347	0.018181633862239904	0.09607869329503473	0.33256726449858875	0.4065830247214817	160.3659242046481	9.121741990154268	7	2.760517330574237	2.710326615199368
bangladesh-palpara	3.5474391421982774	0.41454375097912033	0.4715186186298525	0.20682229851851916	0.7288388231168347	0.19647874683952535	1008.3533108304081	5.19915495859687	4	3.488551474392137	1.843634502167621
bangladesh-palpara	2.7291068297761285	3.1792278612312135	0.11572190233138627	0.295215220589531	0.27015929934976424	0.6601005991551592	209.700389480948	7.950003759797632	3	1.571510605276772	1.3896524085001958
bangladesh-palpara	2.522221278927299	1.6467567370959981	0.10531610663420526	0.10821519782878013	0.1674221797910144	0.18227956550977578	326.4293149686351	11.369677536725657	7	2.3844438696326953	2.1333235247951814
bangladesh-palpara	3.1658711283644276	1.0100566164466147	0.05670727518901857	0.2767936162151332	0.3699153189151391	0.7368087817990333	959.0578363115739	10.845291359929691	4	2.353911019141231	2.220427139208326
bangladesh-palpara	2.473153059526663	1.9609252344335457	0.24319777830047792	0.244518311263164	0.5049251042279135	0.4424500007287509	565.1989853527017	10.470696358506212	3	2.0748111743404034	1.5702217063478117
bangladesh-palpara	3.3475154308519044	0.9517228230578516	0.08989280206372105	0.4505282529817043	0.4744897694415749	0.7180169813743469	544.1983517696169	10.988131145130266	3	2.530605276771857	2.3031220775255963
bangladesh-palpara	3.0824987521862237	0.381318384627163	0.2524744183996206	0.09822743173047048	0.8166689978728529	0.7589076207159389	210.96253763595223	7.202493073274985	3	2.4927366787377134	1.8633844355500073
bangladesh-palpara	4.902586070646319	0.39339578387755947	0.31519041652235175	0.16442241968762175	0.4222334465628678	0.3956916051780022	387.76529784246435	13.253859169681473	1	4.4624366270046565	3.05591936783446
bangladesh-palpara	2.774259434550332	0.5115340008609662	0.13410441704548542	0.2311260452088441	0.33089764324009413	0.5531645011857103	339.8681211738302	8.319871751751947	1	2.4789446456285567	2.1465072190385115
bangladesh-palpara	2.998433716911006	0.529659434732318	0.27146423688466353	0.15898346835513316	0.7425260544653522	0.7274306332225461	374.0542982583468	10.452447584737332	7	2.4462234868080706	1.7821612947123768
bangladesh-palpara	1.8335345447215852	1.3543699425677518	0.13244222119599544	0.16438074650431098	0.40743596296392065	0.3939625224118114	410.79504349923326	5.504634756899133	8	1.7012415933781688	1.4759253779601496
bangladesh-palpara	2.084624037734133	1.0426674228706407	0.055604429353092046	0.10239930522713686	0.438467485771175	0.11762483799001056	400.69755908606	10.509678635566488	2	2.03958613554061	1.9261761123573962
bangladesh-palpara	3.6314582687525703	2.1239061236268837	0.3058698142370156	0.03481615522384766	0.5551904329342146	0.5624474657273104	399.0515361426361	9.209432988233008	3	2.587377133988619	1.7959765706544184
bangladesh-palpara	3.2976351201945704	2.1584788997826427	0.24532368260542844	0.03268891393038175	0.8927248623670071	0.5076094107124045	57.4149281415181	10.242223681953025	1	2.340910501810657	1.766629716856745
bangladesh-palpara	2.669388316114759	1.8264514649333334	0.3737787451568977	0.2643036377840802	0.9049185639956381	0.41260655866714285	671.5468179302823	6.3681767365035515	2	2.2616244180031035	1.4162772810257045
bangladesh-palpara	3.5866119415589734	0.39804772465526417	0.4385295741188083	0.0820100730099312	0.42310237405761364	0.6936112098901814	1107.6673451456898	8.223948058674157	2	2.9493171236420075	1.6559543414699696
bangladesh-palpara	2.5327099479348627	1.5751722807638928	0.20852285532711395	0.2889619545588765	0.5593795543520635	0.20168065389159268	665.1888694959986	10.268927734273646	4	2.4684687015002584	1.9537365595778113
bangladesh-palpara	3.2033642597052996	1.7823270377433007	0.4319023194915835	0.21695753434782963	0.6530559042811919	0.4446487901003013	243.35126096382461	5.428826263191955	8	2.6563062596999476	1.509041424855528
bangladesh-palpara	3.052917165958086	1.5311690135697336	0.0559555407525205	0.2539717716734025	0.9358108587420054	0.4245464400558337	19.281757430025948	10.401733594129691	3	2.122064148991205	2.003322902022865
bangladesh-palpara	3.0618621601623106	0.6617743649226399	0.2879591370438888	0.19554524487442426	0.38870908301055507	0.12404232415192669	343.52940897094004	11.081130672693691	6	3.0248887739265395	2.1538444129329064
bangladesh-palpara	2.3040642386476535	3.598228490565127	0.2731104990939732	0.12013999485590765	0.5148725442690193	0.608839254801976	1372.9832070856883	7.321513436070029	4	1.4362648732540095	1.0440058568884647
bangladesh-palpara	2.116619035858391	1.6957524537655473	0.08990768529665934	0.21598535137443248	0.4603514266548232	0.35837449719898845	608.9731688467391	8.689673164857059	1	1.926373512674599	1.7531777291332309
bangladesh-palpara	4.083311388645251	1.8868531666339123	0.38950736620602844	0.1660180350579094	0.7795823000671313	0.760245785898287	352.43873424714405	10.731137649628762	32	2.3562234868080703	1.438457082268674
bangladesh-palpara	3.555694484859948	2.2410911391022594	0.21016020818835612	0.2221406134803719	0.4807874299820585	0.5179982701777129	474.06230701716913	13.691765569284579	14	2.619337816864977	2.068857235956999
bangladesh-palpara	2.456497784587496	1.5428678238710152	0.20296719951249792	0.16781727131073246	0.5492961433511656	0.3835855950015316	392.4136830745591	9.724201452543575	2	2.2012726332126227	1.7544864914859546
bangladesh-palpara	2.1893083568269573	0.8955958557859506	0.27729160181040136	0.12600362829608233	0.5953283218927616	0.34333296786407813	596.0176921890298	10.249063483414542	4	2.0862700465597515	1.5077648835401374
bangladesh-palpara	1.4842479760774587	2.531690977620996	0.010065574838030309	0.12577714219113223	0.4430726787803135	0.3660251394543277	228.59042525951773	11.942504810989501	2	1.301076047594413	1.2879799692673828
bangladesh-palpara	1.2357946521980407	4.461606665432514	0.24562750227350666	0.3733094679399531	0.6482629270538155	0.3015020389899101	734.4569516383951	7.787331608719542	4	1.0865700982928093	0.8196785990040679
bangladesh-palpara	2.3067095282560093	4.147802395775955	0.09424899356061768	0.1407176862291456	0.5082861217891884	0.5412413052389923	113.75925677492074	9.957417116854717	8	1.4853543714433526	1.3453612168539528
bangladesh-palpara	3.4603770475549216	0.9467466691569664	0.19285101284667902	0.11841006771215933	0.27144265815453156	0.4982831212416683	873.1507032137424	9.63372881058477	2	3.0172633212622872	2.4353810337317205
bangladesh-palpara	4.969225037816949	2.8637350718075205	0.4572208670677543	0.06804041999132325	0.5914664637395118	0.6138240094717524	271.06911052374005	8.88300158007345	2	2.8204086911536472	1.5308589838989468
bangladesh-palpara	4.106638291342828	0.18061479837689767	0.1862079249061946	0.3360261404269298	0.4198053760248942	0.6233224065351651	98.77168005416183	9.91257208233953	2	3.447956544231764	2.8059197109636336
bangladesh-palpara	3.4228711997463948	0.5525703107239732	0.27614375708353517	0.09477774546130138	0.36796458898109663	0.425640504947349	273.5639635680711	8.632780850259756	1	3.1305276771857224	2.2660520027536646
bangladesh-palpara	3.464672914229264	1.1730577392856374	0.39822222775077104	0.15403877053030055	0.6721660085398068	0.6385723050062951	301.30226715334715	8.91989613520277	2	2.6691153647180546	1.6062142980562193
bangladesh-palpara	2.6313003137618565	0.21388570934491014	0.08867101415865787	0.08261838189670913	0.5756975188568423	0.6247342644003363	190.21538648191216	14.21420008866557	11	2.328649767201241	2.1221660307231844
bangladesh-palpara	3.572641457178731	0.5782108547656865	0.4787410741802913	0.08848467198988304	0.3225797961643687	0.3374928601840889	210.78626340824442	9.732890530342715	3	3.347092602172789	1.7447018944276815
bangladesh-palpara	2.767640956263277	1.9152392444817508	0.4731017839948094	0.2259999703255433	0.746015287990051	0.1912351996136337	450.69933580621773	9.758325218436427	4	2.5857682359027416	1.3624366705000435
bangladesh-palpara	2.233682857633206	0.15814907451530835	0.07719276473267037	0.06636616998889129	0.46641000200516264	0.42670995459963523	120.27425523389249	8.530531782364674	12	2.11414899120538	1.9509519855174509
bangladesh-palpara	3.019546782668193	0.12294366275469006	0.10363975683124999	0.13492230944816846	0.3518842335221651	0.08557812898690831	112.60348517903209	14.08359686366494	1	2.9575064666321778	2.6509912156035695
bangladesh-palpara	4.155480658500928	0.2441837345670787	0.1094776694390946	0.3356063280838241	0.5040915574183923	0.8437054875426638	123.76251235611629	7.483463801358473	2	3.036409725814796	2.703990665570392
bangladesh-palpara	3.0264299279781786	1.4869488961248978	0.0009722993349171234	0.09612116625123984	0.3631685419004932	0.7561759689136762	449.9325902467929	8.544859582944998	4	2.0539937920331095	2.0519966952351916
bangladesh-palpara	1.5593820630120796	1.2819193161718603	0.07976471749720254	0.0672585090015625	0.5525195570838662	0.1352403181638764	187.78588580902465	8.62248281330149	27	1.5194930160372477	1.3982910848740644
bangladesh-palpara	2.4027402919601464	0.5820885838634788	0.015877137395531205	0.31608199295920486	0.4797761270504655	0.6740963515957629	911.0504405306326	11.222688644625173	2	2.071339886187274	2.0384529382214347
bangladesh-palpara	2.7694286065133236	0.24389063779484552	0.07787525063308669	0.09280448007066192	0.342032834720858	0.4711101911291286	542.332100218018	14.06685365825394	9	2.5712002069322297	2.370967346389538
bangladesh-palpara	1.8452527751156658	0.9957449935700949	0.012673804677919918	0.17425575031893184	0.799962594369717	0.6324915426498682	113.99937294034514	7.813725844273687	8	1.5830470770822556	1.562983847631363
bangladesh-palpara	2.20308593636661	1.3644609272440515	0.09815642156911765	0.36303369474768626	0.3699246137574868	0.46610365592841946	97.4592456943492	8.426685254339246	5	1.9196689084324887	1.7312410777832614
bangladesh-palpara	1.665546921015362	2.341602767802392	0.0835213384723147	0.014265138082727781	0.46146382381774265	0.25643065166787843	228.2662828347838	8.267037273044707	8	1.5399172271081218	1.411301279163476
bangladesh-palpara	3.7009304689919773	0.6651464764813156	0.05739660599317557	0.32198653689882356	0.2320936036729084	0.6182187379079259	333.1355279297937	12.48489943984279	2	3.058422141748577	2.88287909111783
bangladesh-palpara	2.211826299640202	6.527522861666642	0.319716192655625	0.2490673106005575	0.6216666315804128	0.3009998054472566	1289.1665196676715	15.546824064503031	9	1.6707397827211588	1.1365772204712636
bangladesh-palpara	2.149693217448984	2.6625926799099857	0.13746530161055195	0.31098933752734126	0.6477073160781915	0.5573708614978838	1446.1559191101746	9.98844941202321	4	1.5855250905328506	1.3675704057516547
bangladesh-palpara	3.5815589713353972	0.11922600558212927	0.2420010766216893	0.22228817004296497	0.5479965510082809	0.3494562627135467	179.4782255383952	10.82646994838138	3	3.3752405587170204	2.5584287096503093
bangladesh-palpara	2.0007336430815967	1.392992282619412	0.021177283725773273	0.23537239393752907	0.36563880241474755	0.02662861955716189	509.19400418365296	7.267934516886353	5	1.967309881013968	1.925647601487218
bangladesh-palpara	2.523150073905095	2.923171520666418	0.07069237265333443	0.15093806056936013	0.40035714547354945	0.4374668185076452	67.11496974110024	10.72050148415175	5	1.8098654940506984	1.6819218080928553
bangladesh-palpara	2.2584939728971443	0.4588964656164191	0.05866500000797119	0.3364175593824023	0.3085598552238162	0.7384682183397697	818.0023847817612	7.257675254633281	1	1.9342524573202278	1.8207795368961184
bangladesh-palpara	2.6604449541116835	4.463824728734932	0.009879436448574884	0.5309337596947472	0.43598112627580127	0.41326469131723226	787.0125768042261	13.472749631271588	4	1.9131298499741334	1.8942292052034422
bangladesh-palpara	3.124979763420875	1.2433350056484376	0.16552597592841536	0.2425626865335575	0.3487645267389993	0.4541191052518703	995.310446789465	14.471970540860926	1	2.708292809105018	2.2599999987780004
bangladesh-palpara	2.7143407047574297	3.565732688144796	0.9416098894268213	0.329106386974188	0.5218366418038909	0.7274944631181165	130.79545997733408	5.818366079458073	1	1.3298344542162446	0.07764918082570922
bangladesh-palpara	3.3858718191238357	0.8765886983487748	0.14054772444733643	0.39502259841109405	0.5471541710157044	0.546189005552068	141.7121095804547	8.839846453850427	1	2.87506466632178	2.470980869831313
bangladesh-palpara	3.2738186532069955	1.729391537001105	0.4387575624049007	0.12811971111731785	0.5548908036615988	0.6307359727776092	370.6890595135122	9.525878634633749	1	2.35137609932747	1.3196920536894055
bangladesh-palpara	3.690490467772295	1.6947340860679743	0.34452251842906934	0.12707064070332674	0.6589605762387777	0.7746813737209661	382.0984812730376	6.9139373670778355	14	2.221443352302121	1.45610609401948
bangladesh-palpara	1.9472365707791763	0.46655736890405364	0.08931224620743759	0.06607480525772563	0.5252291442917684	0.2159131985638316	1465.9600275013445	9.811467543048119	5	1.9339989653388514	1.7612691735815784
bangladesh-palpara	3.896950007641839	0.7869136111500107	0.24883957596111442	0.27131790245585924	0.48427135452904696	0.12592172652387584	293.14474458187397	9.600626732051573	1	3.844702534919814	2.887988386433746
bangladesh-palpara	2.57619951439887	0.2856813961125436	0.3863775034150856	0.3035906407446027	0.23158906278803099	0.47754977028952117	135.89207551354718	13.321592170809364	2	2.3826539058458356	1.4620500382029191
bangladesh-palpara	4.776794157177438	7.072318536134043	0.1959614928177858	0.1633509105937666	0.40005027068471377	0.5994827654103011	381.44490827697416	15.802148360852307	9	2.0551060527677185	1.6523844027684893
bangladesh-palpara	3.5854700160625854	0.11264651975525575	0.04339116949879365	0.21877789538908365	0.34264293019330383	0.4885106921605699	803.9141140613498	17.70808010514187	2	3.2624366270046554	3.120875686343224
bangladesh-palpara	2.709694553176401	1.6650476340293454	0.027996563421088937	0.2615697141981093	0.3399932947788719	0.33938404200541983	690.8064732738253	12.413690206254474	4	2.489115364718055	2.419428688547319
bangladesh-palpara	3.0245065977231556	0.4383842190384615	0.09664208738161989	0.18594850896950885	0.43041306720999406	0.6385743238698193	146.4872453392689	11.04222113310615	1	2.5750491464045524	2.326191021785758
bangladesh-palpara	4.409240868524302	0.1082061044213844	0.4463564565410195	0.15682403896978833	0.586240414462646	0.33113705263455734	621.0219975267229	7.919594578272627	2	4.149229177444386	2.297193944423701
bangladesh-palpara	1.917799998301408	1.1907736898712111	0.18138675560015396	0.1507600999512713	0.5638803968119357	0.2538374100398503	439.7713328884339	11.991333923934679	2	1.8565235385411278	1.5197747571898352
bangladesh-palpara	3.4061649963348724	3.7871318299522434	0.021989899993208488	0.09387062629536991	0.14575522665955615	0.5215417309613982	1040.4172613110577	7.314167179497842	5	2.1311019141231244	2.0842391961562217
[truncated: 84,132 more rows]
